# Supplementary material for: The effect of domain and framing on elicited risk aversion
Source: PLoS One. 2022 Sep 26;17(9):e0267696. doi: 10.1371/journal.pone.0267696 (PMC9512169; doi:10.1371/journal.pone.0267696)
Supplement: S1 Data — (ZIP) [file pone.0267696.s001.zip]

Archive with 24 entries (21 files):
- Data for submission plos/
- Data for submission plos/Table8-5&6.do
- __MACOSX/
- __MACOSX/Data for submission plos/
- __MACOSX/Data for submission plos/._Table8-5&6.do
- Data for submission plos/.DS_Store
- __MACOSX/Data for submission plos/._.DS_Store
- Data for submission plos/Appendix.do
- __MACOSX/Data for submission plos/._Appendix.do
- Data for submission plos/~$FinalBasedatosML.xlsx
- __MACOSX/Data for submission plos/._~$FinalBasedatosML.xlsx
- Data for submission plos/FinalBasedatosML.xlsx
- __MACOSX/Data for submission plos/._FinalBasedatosML.xlsx
- Data for submission plos/Table8-1&2.do
- __MACOSX/Data for submission plos/._Table8-1&2.do
- Data for submission plos/Table8-3&4.do
- __MACOSX/Data for submission plos/._Table8-3&4.do
- Data for submission plos/Table6.do
- __MACOSX/Data for submission plos/._Table6.do
- Data for submission plos/Table7.do
- __MACOSX/Data for submission plos/._Table7.do
- Data for submission plos/Table6.dta
- __MACOSX/Data for submission plos/._Table6.dta
- __MACOSX/._Data for submission plos
