# Supplementary material for: The effect of domain and framing on elicited risk aversion
Source: PLoS One. 2022 Sep 26;17(9):e0267696. doi: 10.1371/journal.pone.0267696 (PMC9512169; doi:10.1371/journal.pone.0267696)
Supplement: S1 Data — (ZIP) [file pone.0267696.s001.zip › Data for submission plos/Appendix.do]

clear all
 
*Use the database with all the covarietes and in the wide format

import excel "/Users/laraezquerraguerra/Dropbox/2019/Lara&Paz/Domain & Framing/Data/Results/FinalBasedatosML.xlsx", sheet("Hoja1") firstrow clear

*we are not going to use subjects in order 0


 *destring variables 
destring Treatment10, replace ignore(" ")
destring Treatment21, replace ignore(" ")
destring Alevel, replace ignore(" ")
destring t01inc, replace ignore(" ")
destring t12inc, replace ignore(" ")
destring convocatoria, replace ignore(" ")
destring erasmus, replace ignore(" ")
destring english, replace ignore(" ")
destring order, replace ignore(" ")
destring estudios, replace ignore(" ")
tab Alevel
replace Alevel=8.13 if Alevel==81.3 


***Appendix***
***generate covariates
*sitting exam
replace convocatoria=1 if convocatoria==.
sum convocatoria
*observations in group 34
gen bestgroup=0
replace bestgroup=1 if group==34
sum Alevel if group==34
sum bestgroup
*observations in group 10
gen worstgroup=0
replace worstgroup=1 if group==10
sum Alevel if group==10
sum worstgroup

*estudies with economics or business (more numbers)
gen ecobus=0
replace ecobus=1 if estudios==2
replace ecobus=1 if estudios==3
replace ecobus=1 if estudios==4
sum ecobus
*Size of the town where they live. We consider small towns with less than 100000 citizens
gen bigtown=0 
replace bigtown=1 if Population>100000
sum bigtown

sum male
sum english
sum ecobus
sum bigtown
sum erasmus
sum Inconsistent


***Analysis for Figure 1, 2 and Table 9***

tab givenanswer
gen numeric_givenanswer=.
replace numeric_givenanswer=0 if givenanswer=="A"
replace numeric_givenanswer=1 if givenanswer=="B"
replace numeric_givenanswer=2 if givenanswer=="C"
replace numeric_givenanswer=3 if givenanswer=="D"
replace numeric_givenanswer=4 if givenanswer=="E"

tab givenanswer if question==1
tab givenanswer if question==2
tab givenanswer if question==3
tab givenanswer if question==4
tab givenanswer if question==5

tab givenanswer if question==1 & male==1
tab givenanswer if question==2 & male==1
tab givenanswer if question==3 & male==1
tab givenanswer if question==4 & male==1
tab givenanswer if question==5 & male==1

tab givenanswer if question==1 & male==0
tab givenanswer if question==2 & male==0
tab givenanswer if question==3 & male==0
tab givenanswer if question==4 & male==0
tab givenanswer if question==5 & male==0
