# Supplementary material for: The effect of domain and framing on elicited risk aversion
Source: PLoS One. 2022 Sep 26;17(9):e0267696. doi: 10.1371/journal.pone.0267696 (PMC9512169; doi:10.1371/journal.pone.0267696)
Supplement: S1 Data — (ZIP) [file pone.0267696.s001.zip › Data for submission plos/FinalBasedatosML.xlsx]

## Sheet: Hoja1
id	choice	Treatment	Treatment10	Treatment21	Inconsistent	t01inc	t12inc	t0inc	Choice0	t1inc	Choice1	t2inc	Choice2	t01inc	t12inc	year	DOB	age	male	Finalmarkexam2	rightanswers2	wronganswers2	omittedanswers2	Alevel	Incidencias y aclaraciones	zip code	Income	Population	Fuente	public	allpublic	erasmus	foreigner	average	sitting	english	group	erasmus	doubledegree	studies	finalmark1	rightanswers	wronganswers	omittedanswers	order	estimatedmark	givenanswer	correctanswer	model
1	1	0	0	.	0	0	0	0	1	0	1	0	1	0	0	1	1999	20	0	8.75	5	13	2	5.62		07350 Binissalem	25859	8143	https://datosmacro.expansion.com/mercado-laboral/renta/espana/municipios/islas-baleares/illes-balears/binissalem	1	1	0	0	6.37	3	1	10	0	0	0	23.75	7	9	4	1	60	E	A	4
1	1	0	0	.	0	0	0	0	1	0	1	0	1	0	0	2	1999	20	0	8.75	5	13	2	5.62		07350 Binissalem	25859	8143		1	1	0	0	6.37	3	1	10	0	0	0	23.75	7	9	4	1	60	E	A	4
1	1	0	0	.	0	0	0	0	1	0	1	0	1	0	0	3	1999	20	0	8.75	5	13	2	5.62		07350 Binissalem	25859	8143		1	1	0	0	6.37	3	1	10	0	0	0	23.75	7	9	4	1	60	E	A	4
1	1	0	0	.	0	0	0	0	1	0	1	0	1	0	0	4	1999	20	0	8.75	5	13	2	5.62		07350 Binissalem	25859	8143		1	1	0	0	6.37	3	1	10	0	0	0	23.75	7	9	4	1	60	E	A	4
1	1	0	0	.	0	0	0	0	1	0	1	0	1	0	0	5	1999	20	0	8.75	5	13	2	5.62		07350 Binissalem	25859	8143		1	1	0	0	6.37	3	1	10	0	0	0	23.75	7	9	4	1	60	E	A	4
1	1	0	0	.	0	0	0	0	1	0	1	0	0	0	0	6	1999	20	0	8.75	5	13	2	5.62		07350 Binissalem	25859	8143		1	1	0	0	6.37	3	1	10	0	0	0	23.75	7	9	4	1	60	E	A	4
1	0	0	0	.	0	0	0	0	0	0	0	0	0	0	0	7	1999	20	0	8.75	5	13	2	5.62		07350 Binissalem	25859	8143		1	1	0	0	6.37	3	1	10	0	0	0	23.75	7	9	4	1	60	E	A	4
1	0	0	0	.	0	0	0	0	0	0	0	0	0	0	0	8	1999	20	0	8.75	5	13	2	5.62		07350 Binissalem	25859	8143		1	1	0	0	6.37	3	1	10	0	0	0	23.75	7	9	4	1	60	E	A	4
1	0	0	0	.	0	0	0	0	0	0	0	0	0	0	0	9	1999	20	0	8.75	5	13	2	5.62		07350 Binissalem	25859	8143		1	1	0	0	6.37	3	1	10	0	0	0	23.75	7	9	4	1	60	E	A	4
1	0	0	0	.	0	0	0	0	0	0	0	0	0	0	0	10	1999	20	0	8.75	5	13	2	5.62		07350 Binissalem	25859	8143		1	1	0	0	6.37	3	1	10	0	0	0	23.75	7	9	4	1	60	E	A	4
1	0	0	0	.	0	0	0	0	0	0	0	0	0	0	0	11	1999	20	0	8.75	5	13	2	5.62		07350 Binissalem	25859	8143		1	1	0	0	6.37	3	1	10	0	0	0	23.75	7	9	4	1	60	E	A	4
2	1	0	0	.	0	0	0	0	1	0	1	0	1	0	0	1	1992	27	1	53.75	12	5	3	7.12	Calvià	07181 Bendinat	29391	49063	https://datosmacro.expansion.com/mercado-laboral/renta/espana/municipios/islas-baleares/illes-balears/calvia	1	1	0	0	7.63	2	1	10	0	0	0	40.00	10	8	2	0	57	E	A	4
2	1	0	0	.	0	0	0	0	1	0	1	0	1	0	0	2	1992	27	1	53.75	12	5	3	7.12		07181 Bendinat	29391	49063		1	1	0	0	7.63	2	1	10	0	0	0	40.00	10	8	2	0	57	E	A	4
2	1	0	0	.	0	0	0	0	1	0	1	0	1	0	0	3	1992	27	1	53.75	12	5	3	7.12		07181 Bendinat	29391	49063		1	1	0	0	7.63	2	1	10	0	0	0	40.00	10	8	2	0	57	E	A	4
2	1	0	0	.	0	0	0	0	1	0	1	0	1	0	0	4	1992	27	1	53.75	12	5	3	7.12		07181 Bendinat	29391	49063		1	1	0	0	7.63	2	1	10	0	0	0	40.00	10	8	2	0	57	E	A	4
2	1	0	0	.	0	0	0	0	1	0	1	0	0	0	0	5	1992	27	1	53.75	12	5	3	7.12		07181 Bendinat	29391	49063		1	1	0	0	7.63	2	1	10	0	0	0	40.00	10	8	2	0	57	E	A	4
2	0	0	0	.	0	0	0	0	0	0	0	0	0	0	0	6	1992	27	1	53.75	12	5	3	7.12		07181 Bendinat	29391	49063		1	1	0	0	7.63	2	1	10	0	0	0	40.00	10	8	2	0	57	E	A	4
2	0	0	0	.	0	0	0	0	0	0	0	0	0	0	0	7	1992	27	1	53.75	12	5	3	7.12		07181 Bendinat	29391	49063		1	1	0	0	7.63	2	1	10	0	0	0	40.00	10	8	2	0	57	E	A	4
2	0	0	0	.	0	0	0	0	0	0	0	0	0	0	0	8	1992	27	1	53.75	12	5	3	7.12		07181 Bendinat	29391	49063		1	1	0	0	7.63	2	1	10	0	0	0	40.00	10	8	2	0	57	E	A	4
2	0	0	0	.	0	0	0	0	0	0	0	0	0	0	0	9	1992	27	1	53.75	12	5	3	7.12		07181 Bendinat	29391	49063		1	1	0	0	7.63	2	1	10	0	0	0	40.00	10	8	2	0	57	E	A	4
2	0	0	0	.	0	0	0	0	0	0	0	0	0	0	0	10	1992	27	1	53.75	12	5	3	7.12		07181 Bendinat	29391	49063		1	1	0	0	7.63	2	1	10	0	0	0	40.00	10	8	2	0	57	E	A	4
2	0	0	0	.	0	0	0	0	0	0	0	0	0	0	0	11	1992	27	1	53.75	12	5	3	7.12		07181 Bendinat	29391	49063		1	1	0	0	7.63	2	1	10	0	0	0	40.00	10	8	2	0	57	E	A	4
3	1	0	0	.	0	0	0	0	1	0	1	0	0	0	0	1	2000	19	0	38.75	9	5	6	6.83		07013 Palma	25753	406492		0	0	0	0	7.32	1	1	10	0	0	0	23.75	6	5	9	2	51	E	A	4
3	1	0	0	.	0	0	0	0	1	0	1	0	0	0	0	2	2000	19	0	38.75	9	5	6	6.83		07013 Palma	25753	406492		0	0	0	0	7.32	1	1	10	0	0	0	23.75	6	5	9	2	51	E	A	4
3	1	0	0	.	0	0	0	0	1	0	1	0	0	0	0	3	2000	19	0	38.75	9	5	6	6.83		07013 Palma	25753	406492		0	0	0	0	7.32	1	1	10	0	0	0	23.75	6	5	9	2	51	E	A	4
3	1	0	0	.	0	0	0	0	1	0	1	0	0	0	0	4	2000	19	0	38.75	9	5	6	6.83		07013 Palma	25753	406492		0	0	0	0	7.32	1	1	10	0	0	0	23.75	6	5	9	2	51	E	A	4
3	1	0	0	.	0	0	0	0	1	0	1	0	0	0	0	5	2000	19	0	38.75	9	5	6	6.83		07013 Palma	25753	406492		0	0	0	0	7.32	1	1	10	0	0	0	23.75	6	5	9	2	51	E	A	4
3	1	0	0	.	0	0	0	0	1	0	1	0	0	0	0	6	2000	19	0	38.75	9	5	6	6.83		07013 Palma	25753	406492		0	0	0	0	7.32	1	1	10	0	0	0	23.75	6	5	9	2	51	E	A	4
3	0	0	0	.	0	0	0	0	0	0	0	0	0	0	0	7	2000	19	0	38.75	9	5	6	6.83		07013 Palma	25753	406492		0	0	0	0	7.32	1	1	10	0	0	0	23.75	6	5	9	2	51	E	A	4
3	0	0	0	.	0	0	0	0	0	0	0	0	0	0	0	8	2000	19	0	38.75	9	5	6	6.83		07013 Palma	25753	406492		0	0	0	0	7.32	1	1	10	0	0	0	23.75	6	5	9	2	51	E	A	4
3	0	0	0	.	0	0	0	0	0	0	0	0	0	0	0	9	2000	19	0	38.75	9	5	6	6.83		07013 Palma	25753	406492		0	0	0	0	7.32	1	1	10	0	0	0	23.75	6	5	9	2	51	E	A	4
3	0	0	0	.	0	0	0	0	0	0	0	0	0	0	0	10	2000	19	0	38.75	9	5	6	6.83		07013 Palma	25753	406492		0	0	0	0	7.32	1	1	10	0	0	0	23.75	6	5	9	2	51	E	A	4
3	0	0	0	.	0	0	0	0	0	0	0	0	0	0	0	11	2000	19	0	38.75	9	5	6	6.83		07013 Palma	25753	406492		0	0	0	0	7.32	1	1	10	0	0	0	23.75	6	5	9	2	51	E	A	4
4	1	0	0	.	1	2	1	1	1	1	1	0	1	2	1	1	1995	24	1	33.75	8	5	7	5.25		07500 Manacor	23172	41095		1	1	0	0	5.42	1	1	10	0	0	0	32.50	8	6	6	2	43	A	A	4
4	1	0	0	.	1	2	1	1	1	1	1	0	1	2	1	2	1995	24	1	33.75	8	5	7	5.25		07500 Manacor	23172	41095		1	1	0	0	5.42	1	1	10	0	0	0	32.50	8	6	6	2	43	A	A	4
4	1	0	0	.	1	2	1	1	1	1	0	0	1	2	1	3	1995	24	1	33.75	8	5	7	5.25		07500 Manacor	23172	41095		1	1	0	0	5.42	1	1	10	0	0	0	32.50	8	6	6	2	43	A	A	4
4	0	0	0	.	1	2	1	1	0	1	0	0	0	2	1	4	1995	24	1	33.75	8	5	7	5.25		07500 Manacor	23172	41095		1	1	0	0	5.42	1	1	10	0	0	0	32.50	8	6	6	2	43	A	A	4
4	0	0	0	.	1	2	1	1	0	1	1	0	0	2	1	5	1995	24	1	33.75	8	5	7	5.25		07500 Manacor	23172	41095		1	1	0	0	5.42	1	1	10	0	0	0	32.50	8	6	6	2	43	A	A	4
4	0	0	0	.	1	2	1	1	0	1	0	0	0	2	1	6	1995	24	1	33.75	8	5	7	5.25		07500 Manacor	23172	41095		1	1	0	0	5.42	1	1	10	0	0	0	32.50	8	6	6	2	43	A	A	4
4	1	0	0	.	1	2	1	1	1	1	1	0	0	2	1	7	1995	24	1	33.75	8	5	7	5.25		07500 Manacor	23172	41095		1	1	0	0	5.42	1	1	10	0	0	0	32.50	8	6	6	2	43	A	A	4
4	0	0	0	.	1	2	1	1	0	1	0	0	0	2	1	8	1995	24	1	33.75	8	5	7	5.25		07500 Manacor	23172	41095		1	1	0	0	5.42	1	1	10	0	0	0	32.50	8	6	6	2	43	A	A	4
4	0	0	0	.	1	2	1	1	0	1	0	0	0	2	1	9	1995	24	1	33.75	8	5	7	5.25		07500 Manacor	23172	41095		1	1	0	0	5.42	1	1	10	0	0	0	32.50	8	6	6	2	43	A	A	4
4	1	0	0	.	1	2	1	1	1	1	1	0	0	2	1	10	1995	24	1	33.75	8	5	7	5.25		07500 Manacor	23172	41095		1	1	0	0	5.42	1	1	10	0	0	0	32.50	8	6	6	2	43	A	A	4
4	0	0	0	.	1	2	1	1	0	1	1	0	0	2	1	11	1995	24	1	33.75	8	5	7	5.25		07500 Manacor	23172	41095		1	1	0	0	5.42	1	1	10	0	0	0	32.50	8	6	6	2	43	A	A	4
5	1	0	0	.	0	0	0	0	1	0	1	0	1	0	0	1	2000	19	0	45	10	4	6	6.71		07100 Sóller	27254	13936		1	1	0	0	7.32	1	1	10	0	0	0	28.75	8	9	3	1	55	C	A	4
5	1	0	0	.	0	0	0	0	1	0	1	0	1	0	0	2	2000	19	0	45	10	4	6	6.71		07100 Soller	27254	13936		1	1	0	0	7.32	1	1	10	0	0	0	28.75	8	9	3	1	55	C	A	4
5	1	0	0	.	0	0	0	0	1	0	1	0	1	0	0	3	2000	19	0	45	10	4	6	6.71		07100 Soller	27254	13936		1	1	0	0	7.32	1	1	10	0	0	0	28.75	8	9	3	1	55	C	A	4
5	1	0	0	.	0	0	0	0	1	0	1	0	1	0	0	4	2000	19	0	45	10	4	6	6.71		07100 Soller	27254	13936		1	1	0	0	7.32	1	1	10	0	0	0	28.75	8	9	3	1	55	C	A	4
5	1	0	0	.	0	0	0	0	1	0	1	0	0	0	0	5	2000	19	0	45	10	4	6	6.71		07100 Soller	27254	13936		1	1	0	0	7.32	1	1	10	0	0	0	28.75	8	9	3	1	55	C	A	4
5	1	0	0	.	0	0	0	0	1	0	1	0	0	0	0	6	2000	19	0	45	10	4	6	6.71		07100 Soller	27254	13936		1	1	0	0	7.32	1	1	10	0	0	0	28.75	8	9	3	1	55	C	A	4
5	1	0	0	.	0	0	0	0	1	0	1	0	0	0	0	7	2000	19	0	45	10	4	6	6.71		07100 Soller	27254	13936		1	1	0	0	7.32	1	1	10	0	0	0	28.75	8	9	3	1	55	C	A	4
5	1	0	0	.	0	0	0	0	1	0	1	0	0	0	0	8	2000	19	0	45	10	4	6	6.71		07100 Soller	27254	13936		1	1	0	0	7.32	1	1	10	0	0	0	28.75	8	9	3	1	55	C	A	4
5	0	0	0	.	0	0	0	0	0	0	0	0	0	0	0	9	2000	19	0	45	10	4	6	6.71		07100 Soller	27254	13936		1	1	0	0	7.32	1	1	10	0	0	0	28.75	8	9	3	1	55	C	A	4
5	0	0	0	.	0	0	0	0	0	0	0	0	0	0	0	10	2000	19	0	45	10	4	6	6.71		07100 Soller	27254	13936		1	1	0	0	7.32	1	1	10	0	0	0	28.75	8	9	3	1	55	C	A	4
5	0	0	0	.	0	0	0	0	0	0	0	0	0	0	0	11	2000	19	0	45	10	4	6	6.71		07100 Soller	27254	13936		1	1	0	0	7.32	1	1	10	0	0	0	28.75	8	9	3	1	55	C	A	4
6	1	0	0	.	1	2	2	1	1	1	1	1	1	2	2	1	2000	19	0	52.5	12	6	2	6.21		07014 - Palma de Mallorca	32239	406492		0	0	0	0	6.42	1	1	10	0	0	0	45.00	11	8	1	1	70	B	A	4
6	1	0	0	.	1	2	2	1	1	1	1	1	1	2	2	2	2000	19	0	52.5	12	6	2	6.21		07014 - Palma de Mallorca	32239	406492		0	0	0	0	6.42	1	1	10	0	0	0	45.00	11	8	1	1	70	B	A	4
6	0	0	0	.	1	2	2	1	0	1	0	1	0	2	2	3	2000	19	0	52.5	12	6	2	6.21		07014 - Palma de Mallorca	32239	406492		0	0	0	0	6.42	1	1	10	0	0	0	45.00	11	8	1	1	70	B	A	4
6	1	0	0	.	1	2	2	1	1	1	1	1	1	2	2	4	2000	19	0	52.5	12	6	2	6.21		07014 - Palma de Mallorca	32239	406492		0	0	0	0	6.42	1	1	10	0	0	0	45.00	11	8	1	1	70	B	A	4
6	0	0	0	.	1	2	2	1	0	1	1	1	0	2	2	5	2000	19	0	52.5	12	6	2	6.21		07014 - Palma de Mallorca	32239	406492		0	0	0	0	6.42	1	1	10	0	0	0	45.00	11	8	1	1	70	B	A	4
6	0	0	0	.	1	2	2	1	0	1	0	1	1	2	2	6	2000	19	0	52.5	12	6	2	6.21		07014 - Palma de Mallorca	32239	406492		0	0	0	0	6.42	1	1	10	0	0	0	45.00	11	8	1	1	70	B	A	4
6	1	0	0	.	1	2	2	1	1	1	0	1	0	2	2	7	2000	19	0	52.5	12	6	2	6.21		07014 - Palma de Mallorca	32239	406492		0	0	0	0	6.42	1	1	10	0	0	0	45.00	11	8	1	1	70	B	A	4
6	1	0	0	.	1	2	2	1	1	1	1	1	1	2	2	8	2000	19	0	52.5	12	6	2	6.21		07014 - Palma de Mallorca	32239	406492		0	0	0	0	6.42	1	1	10	0	0	0	45.00	11	8	1	1	70	B	A	4
6	0	0	0	.	1	2	2	1	0	1	0	1	0	2	2	9	2000	19	0	52.5	12	6	2	6.21		07014 - Palma de Mallorca	32239	406492		0	0	0	0	6.42	1	1	10	0	0	0	45.00	11	8	1	1	70	B	A	4
6	1	0	0	.	1	2	2	1	1	1	1	1	0	2	2	10	2000	19	0	52.5	12	6	2	6.21		07014 - Palma de Mallorca	32239	406492		0	0	0	0	6.42	1	1	10	0	0	0	45.00	11	8	1	1	70	B	A	4
6	0	0	0	.	1	2	2	1	0	1	0	1	0	2	2	11	2000	19	0	52.5	12	6	2	6.21		07014 - Palma de Mallorca	32239	406492		0	0	0	0	6.42	1	1	10	0	0	0	45.00	11	8	1	1	70	B	A	4
7	1	0	0	.	0	0	0	0	1	0	1	0	1	0	0	1	1997	22	1	52.5	12	6	2	.		atenas	26900	664046			1	1	1	.	1	1	10	1	0	0	27.50	8	10	2	0	60	C	A	4
7	1	0	0	.	0	0	0	0	1	0	1	0	1	0	0	2	1997	22	1	52.5	12	6	2	.		atenas	26900	664046			1	1	1	.	1	1	10	1	0	0	27.50	8	10	2	0	60	C	A	4
7	1	0	0	.	0	0	0	0	1	0	1	0	1	0	0	3	1997	22	1	52.5	12	6	2	.		atenas	26900	664046			1	1	1	.	1	1	10	1	0	0	27.50	8	10	2	0	60	C	A	4
7	1	0	0	.	0	0	0	0	1	0	1	0	1	0	0	4	1997	22	1	52.5	12	6	2	.		atenas	26900	664046			1	1	1	.	1	1	10	1	0	0	27.50	8	10	2	0	60	C	A	4
7	1	0	0	.	0	0	0	0	1	0	1	0	1	0	0	5	1997	22	1	52.5	12	6	2	.		atenas	26900	664046			1	1	1	.	1	1	10	1	0	0	27.50	8	10	2	0	60	C	A	4
7	1	0	0	.	0	0	0	0	1	0	1	0	0	0	0	6	1997	22	1	52.5	12	6	2	.		atenas	26900	664046			1	1	1	.	1	1	10	1	0	0	27.50	8	10	2	0	60	C	A	4
7	0	0	0	.	0	0	0	0	0	0	0	0	0	0	0	7	1997	22	1	52.5	12	6	2	.		atenas	26900	664046			1	1	1	.	1	1	10	1	0	0	27.50	8	10	2	0	60	C	A	4
7	0	0	0	.	0	0	0	0	0	0	0	0	0	0	0	8	1997	22	1	52.5	12	6	2	.		atenas	26900	664046			1	1	1	.	1	1	10	1	0	0	27.50	8	10	2	0	60	C	A	4
7	0	0	0	.	0	0	0	0	0	0	0	0	0	0	0	9	1997	22	1	52.5	12	6	2	.		atenas	26900	664046			1	1	1	.	1	1	10	1	0	0	27.50	8	10	2	0	60	C	A	4
7	0	0	0	.	0	0	0	0	0	0	0	0	0	0	0	10	1997	22	1	52.5	12	6	2	.		atenas	26900	664046			1	1	1	.	1	1	10	1	0	0	27.50	8	10	2	0	60	C	A	4
7	0	0	0	.	0	0	0	0	0	0	0	0	0	0	0	11	1997	22	1	52.5	12	6	2	.		atenas	26900	664046			1	1	1	.	1	1	10	1	0	0	27.50	8	10	2	0	60	C	A	4
8	1	0	0	.	0	0	0	0	1	0	1	0	0	0	0	1	2000	19	0	22.5	7	10	3	6.77		07620 Llucmajor	27058	35513		1	1	0	0	7.68	1	1	10	0	0	0	35.00	9	8	3	2	60	D	A	4
8	0	0	0	.	0	0	0	0	0	0	0	0	0	0	0	2	2000	19	0	22.5	7	10	3	6.77		07620 Llucmajor	27058	35513		1	1	0	0	7.68	1	1	10	0	0	0	35.00	9	8	3	2	60	D	A	4
8	0	0	0	.	0	0	0	0	0	0	0	0	0	0	0	3	2000	19	0	22.5	7	10	3	6.77		07620 Llucmajor	27058	35513		1	1	0	0	7.68	1	1	10	0	0	0	35.00	9	8	3	2	60	D	A	4
8	0	0	0	.	0	0	0	0	0	0	0	0	0	0	0	4	2000	19	0	22.5	7	10	3	6.77		07620 Llucmajor	27058	35513		1	1	0	0	7.68	1	1	10	0	0	0	35.00	9	8	3	2	60	D	A	4
8	0	0	0	.	0	0	0	0	0	0	0	0	0	0	0	5	2000	19	0	22.5	7	10	3	6.77		07620 Llucmajor	27058	35513		1	1	0	0	7.68	1	1	10	0	0	0	35.00	9	8	3	2	60	D	A	4
8	0	0	0	.	0	0	0	0	0	0	0	0	0	0	0	6	2000	19	0	22.5	7	10	3	6.77		07620 Llucmajor	27058	35513		1	1	0	0	7.68	1	1	10	0	0	0	35.00	9	8	3	2	60	D	A	4
8	0	0	0	.	0	0	0	0	0	0	0	0	0	0	0	7	2000	19	0	22.5	7	10	3	6.77		07620 Llucmajor	27058	35513		1	1	0	0	7.68	1	1	10	0	0	0	35.00	9	8	3	2	60	D	A	4
8	0	0	0	.	0	0	0	0	0	0	0	0	0	0	0	8	2000	19	0	22.5	7	10	3	6.77		07620 Llucmajor	27058	35513		1	1	0	0	7.68	1	1	10	0	0	0	35.00	9	8	3	2	60	D	A	4
8	0	0	0	.	0	0	0	0	0	0	0	0	0	0	0	9	2000	19	0	22.5	7	10	3	6.77		07620 Llucmajor	27058	35513		1	1	0	0	7.68	1	1	10	0	0	0	35.00	9	8	3	2	60	D	A	4
8	0	0	0	.	0	0	0	0	0	0	0	0	0	0	0	10	2000	19	0	22.5	7	10	3	6.77		07620 Llucmajor	27058	35513		1	1	0	0	7.68	1	1	10	0	0	0	35.00	9	8	3	2	60	D	A	4
8	0	0	0	.	0	0	0	0	0	0	0	0	0	0	0	11	2000	19	0	22.5	7	10	3	6.77		07620 Llucmajor	27058	35513		1	1	0	0	7.68	1	1	10	0	0	0	35.00	9	8	3	2	60	D	A	4
9	1	0	0	.	0	1	1	0	1	0	1	0	1	0	0	1	2000	19	1	40	9	4	7	6.72		07150 Andratx	25038	10930		0	0	0	0	6.47	1	1	10	0	0	0	52.50	11	2	7	2	50	D	A	4
9	1	0	0	.	0	1	1	0	1	0	1	0	1	0	0	2	2000	19	1	40	9	4	7	6.72		07150 Andratx	25038	10930		0	0	0	0	6.47	1	1	10	0	0	0	52.50	11	2	7	2	50	D	A	4
9	1	0	0	.	0	1	1	0	1	0	1	0	1	0	0	3	2000	19	1	40	9	4	7	6.72		07150 Andratx	25038	10930		0	0	0	0	6.47	1	1	10	0	0	0	52.50	11	2	7	2	50	D	A	4
9	1	0	0	.	0	1	1	0	1	0	1	0	1	0	0	4	2000	19	1	40	9	4	7	6.72		07150 Andratx	25038	10930		0	0	0	0	6.47	1	1	10	0	0	0	52.50	11	2	7	2	50	D	A	4
9	1	0	0	.	0	1	1	0	1	0	1	0	1	0	0	5	2000	19	1	40	9	4	7	6.72		07150 Andratx	25038	10930		0	0	0	0	6.47	1	1	10	0	0	0	52.50	11	2	7	2	50	D	A	4
9	1	0	0	.	0	1	1	0	1	0	1	0	1	0	0	6	2000	19	1	40	9	4	7	6.72		07150 Andratx	25038	10930		0	0	0	0	6.47	1	1	10	0	0	0	52.50	11	2	7	2	50	D	A	4
9	1	0	0	.	0	1	1	0	1	0	1	0	1	0	0	7	2000	19	1	40	9	4	7	6.72		07150 Andratx	25038	10930		0	0	0	0	6.47	1	1	10	0	0	0	52.50	11	2	7	2	50	D	A	4
9	1	0	0	.	0	1	1	0	1	0	1	0	1	0	0	8	2000	19	1	40	9	4	7	6.72		07150 Andratx	25038	10930		0	0	0	0	6.47	1	1	10	0	0	0	52.50	11	2	7	2	50	D	A	4
9	1	0	0	.	0	1	1	0	1	0	1	0	1	0	0	9	2000	19	1	40	9	4	7	6.72		07150 Andratx	25038	10930		0	0	0	0	6.47	1	1	10	0	0	0	52.50	11	2	7	2	50	D	A	4
9	1	0	0	.	0	1	1	0	1	0	1	0	1	0	0	10	2000	19	1	40	9	4	7	6.72		07150 Andratx	25038	10930		0	0	0	0	6.47	1	1	10	0	0	0	52.50	11	2	7	2	50	D	A	4
9	0	0	0	.	0	1	1	0	0	0	1	0	0	0	0	11	2000	19	1	40	9	4	7	6.72		07150 Andratx	25038	10930		0	0	0	0	6.47	1	1	10	0	0	0	52.50	11	2	7	2	50	D	A	4
10	1	0	0	.	0	0	0	0	1	0	1	0	1	0	0	1	1998	21	0	50	12	8	0	.	Le meto el GDP per capita en PPA de Bruselas	Bruselas	58400	174383			1	1	1	.	1	1	10	1	0	0	76.25	16	3	1	0	60	E	A	4
10	1	0	0	.	0	0	0	0	1	0	1	0	1	0	0	2	1998	21	0	50	12	8	0	.	http://www.nsi.bg/sites/default/files/files/pressreleases/ECP_GDP-Regional_2016_en.pdf	Bruselas	58400	174383			1	1	1	.	1	1	10	1	0	0	76.25	16	3	1	0	60	E	A	4
10	1	0	0	.	0	0	0	0	1	0	1	0	1	0	0	3	1998	21	0	50	12	8	0	.		Bruselas	58400	174383			1	1	1	.	1	1	10	1	0	0	76.25	16	3	1	0	60	E	A	4
10	1	0	0	.	0	0	0	0	1	0	1	0	1	0	0	4	1998	21	0	50	12	8	0	.		Bruselas	58400	174383			1	1	1	.	1	1	10	1	0	0	76.25	16	3	1	0	60	E	A	4
10	1	0	0	.	0	0	0	0	1	0	1	0	1	0	0	5	1998	21	0	50	12	8	0	.		Bruselas	58400	174383			1	1	1	.	1	1	10	1	0	0	76.25	16	3	1	0	60	E	A	4
10	1	0	0	.	0	0	0	0	1	0	1	0	0	0	0	6	1998	21	0	50	12	8	0	.		Bruselas	58400	174383			1	1	1	.	1	1	10	1	0	0	76.25	16	3	1	0	60	E	A	4
10	1	0	0	.	0	0	0	0	1	0	0	0	0	0	0	7	1998	21	0	50	12	8	0	.		Bruselas	58400	174383			1	1	1	.	1	1	10	1	0	0	76.25	16	3	1	0	60	E	A	4
10	0	0	0	.	0	0	0	0	0	0	0	0	0	0	0	8	1998	21	0	50	12	8	0	.		Bruselas	58400	174383			1	1	1	.	1	1	10	1	0	0	76.25	16	3	1	0	60	E	A	4
10	0	0	0	.	0	0	0	0	0	0	0	0	0	0	0	9	1998	21	0	50	12	8	0	.		Bruselas	58400	174383			1	1	1	.	1	1	10	1	0	0	76.25	16	3	1	0	60	E	A	4
10	0	0	0	.	0	0	0	0	0	0	0	0	0	0	0	10	1998	21	0	50	12	8	0	.		Bruselas	58400	174383			1	1	1	.	1	1	10	1	0	0	76.25	16	3	1	0	60	E	A	4
10	0	0	0	.	0	0	0	0	0	0	0	0	0	0	0	11	1998	21	0	50	12	8	0	.		Bruselas	58400	174383			1	1	1	.	1	1	10	1	0	0	76.25	16	3	1	0	60	E	A	4
11	1	0	0	.	0	0	0	0	1	0	1	0	1	0	0	1	1999	20	0	3.75	4	13	3	5.93		07007 Palma	19683	406492		1	1	0	0	6.75	1	1	10	0	0	0	38.75	9	5	6	1	60	D	A	4
11	1	0	0	.	0	0	0	0	1	0	1	0	1	0	0	2	1999	20	0	3.75	4	13	3	5.93		07007 Palma	19683	406492		1	1	0	0	6.75	1	1	10	0	0	0	38.75	9	5	6	1	60	D	A	4
11	1	0	0	.	0	0	0	0	1	0	1	0	1	0	0	3	1999	20	0	3.75	4	13	3	5.93		07007 Palma	19683	406492		1	1	0	0	6.75	1	1	10	0	0	0	38.75	9	5	6	1	60	D	A	4
11	1	0	0	.	0	0	0	0	1	0	1	0	1	0	0	4	1999	20	0	3.75	4	13	3	5.93		07007 Palma	19683	406492		1	1	0	0	6.75	1	1	10	0	0	0	38.75	9	5	6	1	60	D	A	4
11	1	0	0	.	0	0	0	0	1	0	1	0	1	0	0	5	1999	20	0	3.75	4	13	3	5.93		07007 Palma	19683	406492		1	1	0	0	6.75	1	1	10	0	0	0	38.75	9	5	6	1	60	D	A	4
11	1	0	0	.	0	0	0	0	1	0	1	0	0	0	0	6	1999	20	0	3.75	4	13	3	5.93		07007 Palma	19683	406492		1	1	0	0	6.75	1	1	10	0	0	0	38.75	9	5	6	1	60	D	A	4
11	0	0	0	.	0	0	0	0	0	0	0	0	0	0	0	7	1999	20	0	3.75	4	13	3	5.93		07007 Palma	19683	406492		1	1	0	0	6.75	1	1	10	0	0	0	38.75	9	5	6	1	60	D	A	4
11	0	0	0	.	0	0	0	0	0	0	0	0	0	0	0	8	1999	20	0	3.75	4	13	3	5.93		07007 Palma	19683	406492		1	1	0	0	6.75	1	1	10	0	0	0	38.75	9	5	6	1	60	D	A	4
11	0	0	0	.	0	0	0	0	0	0	0	0	0	0	0	9	1999	20	0	3.75	4	13	3	5.93		07007 Palma	19683	406492		1	1	0	0	6.75	1	1	10	0	0	0	38.75	9	5	6	1	60	D	A	4
11	0	0	0	.	0	0	0	0	0	0	0	0	0	0	0	10	1999	20	0	3.75	4	13	3	5.93		07007 Palma	19683	406492		1	1	0	0	6.75	1	1	10	0	0	0	38.75	9	5	6	1	60	D	A	4
11	0	0	0	.	0	0	0	0	0	0	0	0	0	0	0	11	1999	20	0	3.75	4	13	3	5.93		07007 Palma	19683	406492		1	1	0	0	6.75	1	1	10	0	0	0	38.75	9	5	6	1	60	D	A	4
12	1	0	0	.	0	0	0	0	1	0	1	0	1	0	0	1	2000	19	1	38.75	10	9	1	5.74	Calvià	07180 Galatzo	29391	49063		1	1	0	0	6.16	1	1	10	0	0	0	12.50	6	14	0	2	55	A	A	4
12	1	0	0	.	0	0	0	0	1	0	1	0	1	0	0	2	2000	19	1	38.75	10	9	1	5.74		07180 Galatzo	29391	49063		1	1	0	0	6.16	1	1	10	0	0	0	12.50	6	14	0	2	55	A	A	4
12	1	0	0	.	0	0	0	0	1	0	1	0	1	0	0	3	2000	19	1	38.75	10	9	1	5.74		07180 Galatzo	29391	49063		1	1	0	0	6.16	1	1	10	0	0	0	12.50	6	14	0	2	55	A	A	4
12	1	0	0	.	0	0	0	0	1	0	1	0	1	0	0	4	2000	19	1	38.75	10	9	1	5.74		07180 Galatzo	29391	49063		1	1	0	0	6.16	1	1	10	0	0	0	12.50	6	14	0	2	55	A	A	4
12	1	0	0	.	0	0	0	0	1	0	1	0	0	0	0	5	2000	19	1	38.75	10	9	1	5.74		07180 Galatzo	29391	49063		1	1	0	0	6.16	1	1	10	0	0	0	12.50	6	14	0	2	55	A	A	4
12	0	0	0	.	0	0	0	0	0	0	0	0	0	0	0	6	2000	19	1	38.75	10	9	1	5.74		07180 Galatzo	29391	49063		1	1	0	0	6.16	1	1	10	0	0	0	12.50	6	14	0	2	55	A	A	4
12	0	0	0	.	0	0	0	0	0	0	0	0	0	0	0	7	2000	19	1	38.75	10	9	1	5.74		07180 Galatzo	29391	49063		1	1	0	0	6.16	1	1	10	0	0	0	12.50	6	14	0	2	55	A	A	4
12	0	0	0	.	0	0	0	0	0	0	0	0	0	0	0	8	2000	19	1	38.75	10	9	1	5.74		07180 Galatzo	29391	49063		1	1	0	0	6.16	1	1	10	0	0	0	12.50	6	14	0	2	55	A	A	4
12	0	0	0	.	0	0	0	0	0	0	0	0	0	0	0	9	2000	19	1	38.75	10	9	1	5.74		07180 Galatzo	29391	49063		1	1	0	0	6.16	1	1	10	0	0	0	12.50	6	14	0	2	55	A	A	4
12	0	0	0	.	0	0	0	0	0	0	0	0	0	0	0	10	2000	19	1	38.75	10	9	1	5.74		07180 Galatzo	29391	49063		1	1	0	0	6.16	1	1	10	0	0	0	12.50	6	14	0	2	55	A	A	4
12	0	0	0	.	0	0	0	0	0	0	0	0	0	0	0	11	2000	19	1	38.75	10	9	1	5.74		07180 Galatzo	29391	49063		1	1	0	0	6.16	1	1	10	0	0	0	12.50	6	14	0	2	55	A	A	4
13	1	0	0	.	0	0	0	0	1	0	1	0	1	0	0	1	2000	19	0	51.25	11	3	6	5.58		07650 Santanyí	23593	11348		1	1	0	0	6.16	1	1	10	0	0	0	38.75	9	5	6	1	35	D	A	4
13	1	0	0	.	0	0	0	0	1	0	1	0	1	0	0	2	2000	19	0	51.25	11	3	6	5.58		07650 Santanyí	23593	11348		1	1	0	0	6.16	1	1	10	0	0	0	38.75	9	5	6	1	35	D	A	4
13	1	0	0	.	0	0	0	0	1	0	1	0	1	0	0	3	2000	19	0	51.25	11	3	6	5.58		07650 Santanyí	23593	11348		1	1	0	0	6.16	1	1	10	0	0	0	38.75	9	5	6	1	35	D	A	4
13	1	0	0	.	0	0	0	0	1	0	1	0	1	0	0	4	2000	19	0	51.25	11	3	6	5.58		07650 Santanyí	23593	11348		1	1	0	0	6.16	1	1	10	0	0	0	38.75	9	5	6	1	35	D	A	4
13	1	0	0	.	0	0	0	0	1	0	1	0	0	0	0	5	2000	19	0	51.25	11	3	6	5.58		07650 Santanyí	23593	11348		1	1	0	0	6.16	1	1	10	0	0	0	38.75	9	5	6	1	35	D	A	4
13	0	0	0	.	0	0	0	0	0	0	1	0	0	0	0	6	2000	19	0	51.25	11	3	6	5.58		07650 Santanyí	23593	11348		1	1	0	0	6.16	1	1	10	0	0	0	38.75	9	5	6	1	35	D	A	4
13	0	0	0	.	0	0	0	0	0	0	0	0	0	0	0	7	2000	19	0	51.25	11	3	6	5.58		07650 Santanyí	23593	11348		1	1	0	0	6.16	1	1	10	0	0	0	38.75	9	5	6	1	35	D	A	4
13	0	0	0	.	0	0	0	0	0	0	0	0	0	0	0	8	2000	19	0	51.25	11	3	6	5.58		07650 Santanyí	23593	11348		1	1	0	0	6.16	1	1	10	0	0	0	38.75	9	5	6	1	35	D	A	4
13	0	0	0	.	0	0	0	0	0	0	0	0	0	0	0	9	2000	19	0	51.25	11	3	6	5.58		07650 Santanyí	23593	11348		1	1	0	0	6.16	1	1	10	0	0	0	38.75	9	5	6	1	35	D	A	4
13	0	0	0	.	0	0	0	0	0	0	0	0	0	0	0	10	2000	19	0	51.25	11	3	6	5.58		07650 Santanyí	23593	11348		1	1	0	0	6.16	1	1	10	0	0	0	38.75	9	5	6	1	35	D	A	4
13	0	0	0	.	0	0	0	0	0	0	0	0	0	0	0	11	2000	19	0	51.25	11	3	6	5.58		07650 Santanyí	23593	11348		1	1	0	0	6.16	1	1	10	0	0	0	38.75	9	5	6	1	35	D	A	4
14	1	0	0	.	0	0	0	0	1	0	1	0	1	0	0	1	2000	19	0	48.75	11	5	4	6		07610 Palma	25671	406492		1	1	0	1	6.32	1	1	10	0	0	0	48.75	11	5	4	2	60	D	A	4
14	1	0	0	.	0	0	0	0	1	0	1	0	1	0	0	2	2000	19	0	48.75	11	5	4	6		07610 Palma	25671	406492		1	1	0	1	6.32	1	1	10	0	0	0	48.75	11	5	4	2	60	D	A	4
14	1	0	0	.	0	0	0	0	1	0	1	0	1	0	0	3	2000	19	0	48.75	11	5	4	6		07610 Palma	25671	406492		1	1	0	1	6.32	1	1	10	0	0	0	48.75	11	5	4	2	60	D	A	4
14	1	0	0	.	0	0	0	0	1	0	1	0	1	0	0	4	2000	19	0	48.75	11	5	4	6		07610 Palma	25671	406492		1	1	0	1	6.32	1	1	10	0	0	0	48.75	11	5	4	2	60	D	A	4
14	1	0	0	.	0	0	0	0	1	0	1	0	1	0	0	5	2000	19	0	48.75	11	5	4	6		07610 Palma	25671	406492		1	1	0	1	6.32	1	1	10	0	0	0	48.75	11	5	4	2	60	D	A	4
14	0	0	0	.	0	0	0	0	0	0	0	0	0	0	0	6	2000	19	0	48.75	11	5	4	6		07610 Palma	25671	406492		1	1	0	1	6.32	1	1	10	0	0	0	48.75	11	5	4	2	60	D	A	4
14	0	0	0	.	0	0	0	0	0	0	0	0	0	0	0	7	2000	19	0	48.75	11	5	4	6		07610 Palma	25671	406492		1	1	0	1	6.32	1	1	10	0	0	0	48.75	11	5	4	2	60	D	A	4
14	0	0	0	.	0	0	0	0	0	0	0	0	0	0	0	8	2000	19	0	48.75	11	5	4	6		07610 Palma	25671	406492		1	1	0	1	6.32	1	1	10	0	0	0	48.75	11	5	4	2	60	D	A	4
14	0	0	0	.	0	0	0	0	0	0	0	0	0	0	0	9	2000	19	0	48.75	11	5	4	6		07610 Palma	25671	406492		1	1	0	1	6.32	1	1	10	0	0	0	48.75	11	5	4	2	60	D	A	4
14	0	0	0	.	0	0	0	0	0	0	0	0	0	0	0	10	2000	19	0	48.75	11	5	4	6		07610 Palma	25671	406492		1	1	0	1	6.32	1	1	10	0	0	0	48.75	11	5	4	2	60	D	A	4
14	0	0	0	.	0	0	0	0	0	0	0	0	0	0	0	11	2000	19	0	48.75	11	5	4	6		07610 Palma	25671	406492		1	1	0	1	6.32	1	1	10	0	0	0	48.75	11	5	4	2	60	D	A	4
15	1	0	0	.	0	0	0	0	1	0	1	0	1	0	0	1	1997	22	1	20	6	8	6	.		07400 Alcúdia	23954	19395		1	1	0	1	6.23	1	1	10	0	0	0	45.00	10	4	6	1	45	E	A	4
15	1	0	0	.	0	0	0	0	1	0	1	0	1	0	0	2	1997	22	1	20	6	8	6	.		07400 Alcúdia	23954	19395		1	1	0	1	6.23	1	1	10	0	0	0	45.00	10	4	6	1	45	E	A	4
15	0	0	0	.	0	0	0	0	0	0	1	0	1	0	0	3	1997	22	1	20	6	8	6	.		07400 Alcúdia	23954	19395		1	1	0	1	6.23	1	1	10	0	0	0	45.00	10	4	6	1	45	E	A	4
15	0	0	0	.	0	0	0	0	0	0	1	0	0	0	0	4	1997	22	1	20	6	8	6	.		07400 Alcúdia	23954	19395		1	1	0	1	6.23	1	1	10	0	0	0	45.00	10	4	6	1	45	E	A	4
15	0	0	0	.	0	0	0	0	0	0	1	0	0	0	0	5	1997	22	1	20	6	8	6	.		07400 Alcúdia	23954	19395		1	1	0	1	6.23	1	1	10	0	0	0	45.00	10	4	6	1	45	E	A	4
15	0	0	0	.	0	0	0	0	0	0	1	0	0	0	0	6	1997	22	1	20	6	8	6	.		07400 Alcúdia	23954	19395		1	1	0	1	6.23	1	1	10	0	0	0	45.00	10	4	6	1	45	E	A	4
15	0	0	0	.	0	0	0	0	0	0	1	0	0	0	0	7	1997	22	1	20	6	8	6	.		07400 Alcúdia	23954	19395		1	1	0	1	6.23	1	1	10	0	0	0	45.00	10	4	6	1	45	E	A	4
15	0	0	0	.	0	0	0	0	0	0	0	0	0	0	0	8	1997	22	1	20	6	8	6	.		07400 Alcúdia	23954	19395		1	1	0	1	6.23	1	1	10	0	0	0	45.00	10	4	6	1	45	E	A	4
15	0	0	0	.	0	0	0	0	0	0	0	0	0	0	0	9	1997	22	1	20	6	8	6	.		07400 Alcúdia	23954	19395		1	1	0	1	6.23	1	1	10	0	0	0	45.00	10	4	6	1	45	E	A	4
15	0	0	0	.	0	0	0	0	0	0	0	0	0	0	0	10	1997	22	1	20	6	8	6	.		07400 Alcúdia	23954	19395		1	1	0	1	6.23	1	1	10	0	0	0	45.00	10	4	6	1	45	E	A	4
15	0	0	0	.	0	0	0	0	0	0	0	0	0	0	0	11	1997	22	1	20	6	8	6	.		07400 Alcúdia	23954	19395		1	1	0	1	6.23	1	1	10	0	0	0	45.00	10	4	6	1	45	E	A	4
16	1	0	0	.	1	2	1	1	1	1	0	0	1	2	1	1	1999	20	0	41.25	10	7	3	5.33		07003 Palma	27717	406492		1	1	0	0	5.95	1	1	10	0	0	0	32.50	8	6	6	2	60	E	B	4
16	1	0	0	.	1	2	1	1	1	1	1	0	1	2	1	2	1999	20	0	41.25	10	7	3	5.33		07003 Palma	27717	406492		1	1	0	0	5.95	1	1	10	0	0	0	32.50	8	6	6	2	60	E	B	4
16	1	0	0	.	1	2	1	1	1	1	0	0	1	2	1	3	1999	20	0	41.25	10	7	3	5.33		07003 Palma	27717	406492		1	1	0	0	5.95	1	1	10	0	0	0	32.50	8	6	6	2	60	E	B	4
16	1	0	0	.	1	2	1	1	1	1	1	0	1	2	1	4	1999	20	0	41.25	10	7	3	5.33		07003 Palma	27717	406492		1	1	0	0	5.95	1	1	10	0	0	0	32.50	8	6	6	2	60	E	B	4
16	1	0	0	.	1	2	1	1	1	1	1	0	1	2	1	5	1999	20	0	41.25	10	7	3	5.33		07003 Palma	27717	406492		1	1	0	0	5.95	1	1	10	0	0	0	32.50	8	6	6	2	60	E	B	4
16	1	0	0	.	1	2	1	1	1	1	1	0	1	2	1	6	1999	20	0	41.25	10	7	3	5.33		07003 Palma	27717	406492		1	1	0	0	5.95	1	1	10	0	0	0	32.50	8	6	6	2	60	E	B	4
16	0	0	0	.	1	2	1	1	0	1	1	0	1	2	1	7	1999	20	0	41.25	10	7	3	5.33		07003 Palma	27717	406492		1	1	0	0	5.95	1	1	10	0	0	0	32.50	8	6	6	2	60	E	B	4
16	0	0	0	.	1	2	1	1	0	1	1	0	1	2	1	8	1999	20	0	41.25	10	7	3	5.33		07003 Palma	27717	406492		1	1	0	0	5.95	1	1	10	0	0	0	32.50	8	6	6	2	60	E	B	4
16	1	0	0	.	1	2	1	1	1	1	1	0	1	2	1	9	1999	20	0	41.25	10	7	3	5.33		07003 Palma	27717	406492		1	1	0	0	5.95	1	1	10	0	0	0	32.50	8	6	6	2	60	E	B	4
16	1	0	0	.	1	2	1	1	1	1	1	0	1	2	1	10	1999	20	0	41.25	10	7	3	5.33		07003 Palma	27717	406492		1	1	0	0	5.95	1	1	10	0	0	0	32.50	8	6	6	2	60	E	B	4
16	1	0	0	.	1	2	1	1	1	1	1	0	0	2	1	11	1999	20	0	41.25	10	7	3	5.33		07003 Palma	27717	406492		1	1	0	0	5.95	1	1	10	0	0	0	32.50	8	6	6	2	60	E	B	4
17	0	0	0	.	1	1	0	1	0	0	1	0	1	1	0	1	2000	19	0	26.25	7	7	6	5.56		07014 - Palma de Mallorca	32239	406492		0	0	0	0	7.53	1	1	10	0	0	0	47.50	11	6	3	2	65	C	A	4
17	1	0	0	.	1	1	0	1	1	0	1	0	1	1	0	2	2000	19	0	26.25	7	7	6	5.56		07014 - Palma de Mallorca	32239	406492		0	0	0	0	7.53	1	1	10	0	0	0	47.50	11	6	3	2	65	C	A	4
17	1	0	0	.	1	1	0	1	1	0	1	0	1	1	0	3	2000	19	0	26.25	7	7	6	5.56		07014 - Palma de Mallorca	32239	406492		0	0	0	0	7.53	1	1	10	0	0	0	47.50	11	6	3	2	65	C	A	4
17	1	0	0	.	1	1	0	1	1	0	1	0	1	1	0	4	2000	19	0	26.25	7	7	6	5.56		07014 - Palma de Mallorca	32239	406492		0	0	0	0	7.53	1	1	10	0	0	0	47.50	11	6	3	2	65	C	A	4
17	1	0	0	.	1	1	0	1	1	0	1	0	1	1	0	5	2000	19	0	26.25	7	7	6	5.56		07014 - Palma de Mallorca	32239	406492		0	0	0	0	7.53	1	1	10	0	0	0	47.50	11	6	3	2	65	C	A	4
17	0	0	0	.	1	1	0	1	0	0	0	0	0	1	0	6	2000	19	0	26.25	7	7	6	5.56		07014 - Palma de Mallorca	32239	406492		0	0	0	0	7.53	1	1	10	0	0	0	47.50	11	6	3	2	65	C	A	4
17	0	0	0	.	1	1	0	1	0	0	0	0	0	1	0	7	2000	19	0	26.25	7	7	6	5.56		07014 - Palma de Mallorca	32239	406492		0	0	0	0	7.53	1	1	10	0	0	0	47.50	11	6	3	2	65	C	A	4
17	0	0	0	.	1	1	0	1	0	0	0	0	0	1	0	8	2000	19	0	26.25	7	7	6	5.56		07014 - Palma de Mallorca	32239	406492		0	0	0	0	7.53	1	1	10	0	0	0	47.50	11	6	3	2	65	C	A	4
17	0	0	0	.	1	1	0	1	0	0	0	0	0	1	0	9	2000	19	0	26.25	7	7	6	5.56		07014 - Palma de Mallorca	32239	406492		0	0	0	0	7.53	1	1	10	0	0	0	47.50	11	6	3	2	65	C	A	4
17	0	0	0	.	1	1	0	1	0	0	0	0	0	1	0	10	2000	19	0	26.25	7	7	6	5.56		07014 - Palma de Mallorca	32239	406492		0	0	0	0	7.53	1	1	10	0	0	0	47.50	11	6	3	2	65	C	A	4
17	0	0	0	.	1	1	0	1	0	0	0	0	0	1	0	11	2000	19	0	26.25	7	7	6	5.56		07014 - Palma de Mallorca	32239	406492		0	0	0	0	7.53	1	1	10	0	0	0	47.50	11	6	3	2	65	C	A	4
18	1	0	0	.	0	0	0	0	1	0	1	0	1	0	0	1	1996	23	0	18.75	5	5	10	.	La población de la ciudad más poblada	region slaskie	20700	638586			1	1	1	.	1	1	10	1	0	0	33.75	9	9	2	1	65	D	A	4
18	0	0	0	.	0	0	0	0	0	0	0	0	1	0	0	2	1996	23	0	18.75	5	5	10	.	Katowice (Alta Silesia)	region slaskie	20700	638586			1	1	1	.	1	1	10	1	0	0	33.75	9	9	2	1	65	D	A	4
18	0	0	0	.	0	0	0	0	0	0	0	0	1	0	0	3	1996	23	0	18.75	5	5	10	.	*Wroklav (Baja Silesia)	region slaskie	20700	638586			1	1	1	.	1	1	10	1	0	0	33.75	9	9	2	1	65	D	A	4
18	0	0	0	.	0	0	0	0	0	0	0	0	1	0	0	4	1996	23	0	18.75	5	5	10	.	302397	region slaskie	20700	638586			1	1	1	.	1	1	10	1	0	0	33.75	9	9	2	1	65	D	A	4
18	0	0	0	.	0	0	0	0	0	0	0	0	1	0	0	5	1996	23	0	18.75	5	5	10	.	*638 586	region slaskie	20700	638586			1	1	1	.	1	1	10	1	0	0	33.75	9	9	2	1	65	D	A	4
18	0	0	0	.	0	0	0	0	0	0	0	0	1	0	0	6	1996	23	0	18.75	5	5	10	.		region slaskie	20700	638586			1	1	1	.	1	1	10	1	0	0	33.75	9	9	2	1	65	D	A	4
18	0	0	0	.	0	0	0	0	0	0	0	0	1	0	0	7	1996	23	0	18.75	5	5	10	.		region slaskie	20700	638586			1	1	1	.	1	1	10	1	0	0	33.75	9	9	2	1	65	D	A	4
18	0	0	0	.	0	0	0	0	0	0	0	0	1	0	0	8	1996	23	0	18.75	5	5	10	.		region slaskie	20700	638586			1	1	1	.	1	1	10	1	0	0	33.75	9	9	2	1	65	D	A	4
18	0	0	0	.	0	0	0	0	0	0	0	0	1	0	0	9	1996	23	0	18.75	5	5	10	.		region slaskie	20700	638586			1	1	1	.	1	1	10	1	0	0	33.75	9	9	2	1	65	D	A	4
18	0	0	0	.	0	0	0	0	0	0	0	0	1	0	0	10	1996	23	0	18.75	5	5	10	.		region slaskie	20700	638586			1	1	1	.	1	1	10	1	0	0	33.75	9	9	2	1	65	D	A	4
18	0	0	0	.	0	0	0	0	0	0	0	0	0	0	0	11	1996	23	0	18.75	5	5	10	.		region slaskie	20700	638586			1	1	1	.	1	1	10	1	0	0	33.75	9	9	2	1	65	D	A	4
19	1	0	0	.	0	0	1	0	1	0	1	0	1	0	0	1	1998	21	1					5.16		07007 Palma	19683	406492		1	1	0	0	5.53	1	1	10	0	0	0	26.25	7	7	6	0	50	C	A	4
19	1	0	0	.	0	0	1	0	1	0	1	0	1	0	0	2	1998	21	1					5.16		07007 Palma	19683	406492		1	1	0	0	5.53	1	1	10	0	0	0	26.25	7	7	6	0	50	C	A	4
19	1	0	0	.	0	0	1	0	1	0	1	0	1	0	0	3	1998	21	1					5.16		07007 Palma	19683	406492		1	1	0	0	5.53	1	1	10	0	0	0	26.25	7	7	6	0	50	C	A	4
19	1	0	0	.	0	0	1	0	1	0	1	0	1	0	0	4	1998	21	1					5.16		07007 Palma	19683	406492		1	1	0	0	5.53	1	1	10	0	0	0	26.25	7	7	6	0	50	C	A	4
19	1	0	0	.	0	0	1	0	1	0	1	0	1	0	0	5	1998	21	1					5.16		07007 Palma	19683	406492		1	1	0	0	5.53	1	1	10	0	0	0	26.25	7	7	6	0	50	C	A	4
19	1	0	0	.	0	0	1	0	1	0	1	0	1	0	0	6	1998	21	1					5.16		07007 Palma	19683	406492		1	1	0	0	5.53	1	1	10	0	0	0	26.25	7	7	6	0	50	C	A	4
19	0	0	0	.	0	0	1	0	0	0	0	0	1	0	0	7	1998	21	1					5.16		07007 Palma	19683	406492		1	1	0	0	5.53	1	1	10	0	0	0	26.25	7	7	6	0	50	C	A	4
19	0	0	0	.	0	0	1	0	0	0	0	0	1	0	0	8	1998	21	1					5.16		07007 Palma	19683	406492		1	1	0	0	5.53	1	1	10	0	0	0	26.25	7	7	6	0	50	C	A	4
19	0	0	0	.	0	0	1	0	0	0	0	0	1	0	0	9	1998	21	1					5.16		07007 Palma	19683	406492		1	1	0	0	5.53	1	1	10	0	0	0	26.25	7	7	6	0	50	C	A	4
19	0	0	0	.	0	0	1	0	0	0	0	0	1	0	0	10	1998	21	1					5.16		07007 Palma	19683	406492		1	1	0	0	5.53	1	1	10	0	0	0	26.25	7	7	6	0	50	C	A	4
19	0	0	0	.	0	0	1	0	0	0	0	0	1	0	0	11	1998	21	1					5.16		07007 Palma	19683	406492		1	1	0	0	5.53	1	1	10	0	0	0	26.25	7	7	6	0	50	C	A	4
20	1	0	0	.	0	0	0	0	1	0	1	0	1	0	0	1	1996	23	1	18.75	5	5	10	5.49		07001 Palma	38702	406492		0	0	0	0	5.95	3	1	10	0	0	0	25.00	7	8	5	2	65	C	A	4
20	1	0	0	.	0	0	0	0	1	0	1	0	1	0	0	2	1996	23	1	18.75	5	5	10	5.49	Es ell colegio nuestra se;ora del monte sion	07001 Palma	38702	406492		0	0	0	0	5.95	3	1	10	0	0	0	25.00	7	8	5	2	65	C	A	4
20	1	0	0	.	0	0	0	0	1	0	1	0	1	0	0	3	1996	23	1	18.75	5	5	10	5.49		07001 Palma	38702	406492		0	0	0	0	5.95	3	1	10	0	0	0	25.00	7	8	5	2	65	C	A	4
20	1	0	0	.	0	0	0	0	1	0	1	0	1	0	0	4	1996	23	1	18.75	5	5	10	5.49		07001 Palma	38702	406492		0	0	0	0	5.95	3	1	10	0	0	0	25.00	7	8	5	2	65	C	A	4
20	1	0	0	.	0	0	0	0	1	0	1	0	0	0	0	5	1996	23	1	18.75	5	5	10	5.49		07001 Palma	38702	406492		0	0	0	0	5.95	3	1	10	0	0	0	25.00	7	8	5	2	65	C	A	4
20	0	0	0	.	0	0	0	0	0	0	1	0	0	0	0	6	1996	23	1	18.75	5	5	10	5.49		07001 Palma	38702	406492		0	0	0	0	5.95	3	1	10	0	0	0	25.00	7	8	5	2	65	C	A	4
20	0	0	0	.	0	0	0	0	0	0	1	0	0	0	0	7	1996	23	1	18.75	5	5	10	5.49		07001 Palma	38702	406492		0	0	0	0	5.95	3	1	10	0	0	0	25.00	7	8	5	2	65	C	A	4
20	0	0	0	.	0	0	0	0	0	0	0	0	0	0	0	8	1996	23	1	18.75	5	5	10	5.49		07001 Palma	38702	406492		0	0	0	0	5.95	3	1	10	0	0	0	25.00	7	8	5	2	65	C	A	4
20	0	0	0	.	0	0	0	0	0	0	0	0	0	0	0	9	1996	23	1	18.75	5	5	10	5.49		07001 Palma	38702	406492		0	0	0	0	5.95	3	1	10	0	0	0	25.00	7	8	5	2	65	C	A	4
20	0	0	0	.	0	0	0	0	0	0	0	0	0	0	0	10	1996	23	1	18.75	5	5	10	5.49		07001 Palma	38702	406492		0	0	0	0	5.95	3	1	10	0	0	0	25.00	7	8	5	2	65	C	A	4
20	0	0	0	.	0	0	0	0	0	0	0	0	0	0	0	11	1996	23	1	18.75	5	5	10	5.49		07001 Palma	38702	406492		0	0	0	0	5.95	3	1	10	0	0	0	25.00	7	8	5	2	65	C	A	4
21	1	0	0	.	0	0	0	0	1	0	1	0	0	0	0	1	2000	19	0	53.75	11	1	8	7.87		07550 Son Servera	20823	11265		1	1	0	0	8.16	1	1	10	0	0	0	60.00	7	11	2	1	65	C	A	4
21	1	0	0	.	0	0	0	0	1	0	1	0	0	0	0	2	2000	19	0	53.75	11	1	8	7.87		07550 Son Servera	20823	11265		1	1	0	0	8.16	1	1	10	0	0	0	60.00	7	11	2	1	65	C	A	4
21	1	0	0	.	0	0	0	0	1	0	1	0	0	0	0	3	2000	19	0	53.75	11	1	8	7.87		07550 Son Servera	20823	11265		1	1	0	0	8.16	1	1	10	0	0	0	60.00	7	11	2	1	65	C	A	4
21	1	0	0	.	0	0	0	0	1	0	1	0	0	0	0	4	2000	19	0	53.75	11	1	8	7.87		07550 Son Servera	20823	11265		1	1	0	0	8.16	1	1	10	0	0	0	60.00	7	11	2	1	65	C	A	4
21	1	0	0	.	0	0	0	0	1	0	1	0	0	0	0	5	2000	19	0	53.75	11	1	8	7.87		07550 Son Servera	20823	11265		1	1	0	0	8.16	1	1	10	0	0	0	60.00	7	11	2	1	65	C	A	4
21	0	0	0	.	0	0	0	0	0	0	0	0	0	0	0	6	2000	19	0	53.75	11	1	8	7.87		07550 Son Servera	20823	11265		1	1	0	0	8.16	1	1	10	0	0	0	60.00	7	11	2	1	65	C	A	4
21	0	0	0	.	0	0	0	0	0	0	0	0	0	0	0	7	2000	19	0	53.75	11	1	8	7.87		07550 Son Servera	20823	11265		1	1	0	0	8.16	1	1	10	0	0	0	60.00	7	11	2	1	65	C	A	4
21	0	0	0	.	0	0	0	0	0	0	0	0	0	0	0	8	2000	19	0	53.75	11	1	8	7.87		07550 Son Servera	20823	11265		1	1	0	0	8.16	1	1	10	0	0	0	60.00	7	11	2	1	65	C	A	4
21	0	0	0	.	0	0	0	0	0	0	0	0	0	0	0	9	2000	19	0	53.75	11	1	8	7.87		07550 Son Servera	20823	11265		1	1	0	0	8.16	1	1	10	0	0	0	60.00	7	11	2	1	65	C	A	4
21	0	0	0	.	0	0	0	0	0	0	0	0	0	0	0	10	2000	19	0	53.75	11	1	8	7.87		07550 Son Servera	20823	11265		1	1	0	0	8.16	1	1	10	0	0	0	60.00	7	11	2	1	65	C	A	4
21	0	0	0	.	0	0	0	0	0	0	0	0	0	0	0	11	2000	19	0	53.75	11	1	8	7.87		07550 Son Servera	20823	11265		1	1	0	0	8.16	1	1	10	0	0	0	60.00	7	11	2	1	65	C	A	4
22	1	0	0	.	1	2	1	1	1	1	1	0	1	2	1	1	2000	19	0	26.25	8	11	1	6.49		07008 Palma	18159	406492		0	0	0	0	6.95	1	1	10	0	0	0	60.00	13	4	3	1	60	C	A	4
22	1	0	0	.	1	2	1	1	1	1	1	0	1	2	1	2	2000	19	0	26.25	8	11	1	6.49		07008 Palma	18159	406492		0	0	0	0	6.95	1	1	10	0	0	0	60.00	13	4	3	1	60	C	A	4
22	1	0	0	.	1	2	1	1	1	1	1	0	1	2	1	3	2000	19	0	26.25	8	11	1	6.49		07008 Palma	18159	406492		0	0	0	0	6.95	1	1	10	0	0	0	60.00	13	4	3	1	60	C	A	4
22	1	0	0	.	1	2	1	1	1	1	1	0	1	2	1	4	2000	19	0	26.25	8	11	1	6.49		07008 Palma	18159	406492		0	0	0	0	6.95	1	1	10	0	0	0	60.00	13	4	3	1	60	C	A	4
22	1	0	0	.	1	2	1	1	1	1	1	0	1	2	1	5	2000	19	0	26.25	8	11	1	6.49		07008 Palma	18159	406492		0	0	0	0	6.95	1	1	10	0	0	0	60.00	13	4	3	1	60	C	A	4
22	1	0	0	.	1	2	1	1	1	1	1	0	0	2	1	6	2000	19	0	26.25	8	11	1	6.49		07008 Palma	18159	406492		0	0	0	0	6.95	1	1	10	0	0	0	60.00	13	4	3	1	60	C	A	4
22	1	0	0	.	1	2	1	1	1	1	1	0	1	2	1	7	2000	19	0	26.25	8	11	1	6.49		07008 Palma	18159	406492		0	0	0	0	6.95	1	1	10	0	0	0	60.00	13	4	3	1	60	C	A	4
22	0	0	0	.	1	2	1	1	0	1	0	0	0	2	1	8	2000	19	0	26.25	8	11	1	6.49		07008 Palma	18159	406492		0	0	0	0	6.95	1	1	10	0	0	0	60.00	13	4	3	1	60	C	A	4
22	0	0	0	.	1	2	1	1	0	1	0	0	0	2	1	9	2000	19	0	26.25	8	11	1	6.49		07008 Palma	18159	406492		0	0	0	0	6.95	1	1	10	0	0	0	60.00	13	4	3	1	60	C	A	4
22	0	0	0	.	1	2	1	1	0	1	0	0	0	2	1	10	2000	19	0	26.25	8	11	1	6.49		07008 Palma	18159	406492		0	0	0	0	6.95	1	1	10	0	0	0	60.00	13	4	3	1	60	C	A	4
22	1	0	0	.	1	2	1	1	1	1	1	0	0	2	1	11	2000	19	0	26.25	8	11	1	6.49		07008 Palma	18159	406492		0	0	0	0	6.95	1	1	10	0	0	0	60.00	13	4	3	1	60	C	A	4
23	0	0	0	.	0	0	0	0	0	0	0	0	0	0	0	1	1996	23	1	56.25	13	7	0	.	unica para toda la isla	Malta	27800	22232			1	1	1	.	1	1	10	1	0	0	31.25	8	7	5	2	63	A	A	4
23	0	0	0	.	0	0	0	0	0	0	0	0	0	0	0	2	1996	23	1	56.25	13	7	0	.	Ciudad mas poblada:	Malta	27800	22232			1	1	1	.	1	1	10	1	0	0	31.25	8	7	5	2	63	A	A	4
23	0	0	0	.	0	0	0	0	0	0	0	0	0	0	0	3	1996	23	1	56.25	13	7	0	.	Birkirkara	Malta	27800	22232			1	1	1	.	1	1	10	1	0	0	31.25	8	7	5	2	63	A	A	4
23	0	0	0	.	0	0	0	0	0	0	0	0	0	0	0	4	1996	23	1	56.25	13	7	0	.	22232 habitantes	Malta	27800	22232			1	1	1	.	1	1	10	1	0	0	31.25	8	7	5	2	63	A	A	4
23	0	0	0	.	0	0	0	0	0	0	0	0	0	0	0	5	1996	23	1	56.25	13	7	0	.		Malta	27800	22232			1	1	1	.	1	1	10	1	0	0	31.25	8	7	5	2	63	A	A	4
23	0	0	0	.	0	0	0	0	0	0	0	0	0	0	0	6	1996	23	1	56.25	13	7	0	.		Malta	27800	22232			1	1	1	.	1	1	10	1	0	0	31.25	8	7	5	2	63	A	A	4
23	0	0	0	.	0	0	0	0	0	0	0	0	0	0	0	7	1996	23	1	56.25	13	7	0	.		Malta	27800	22232			1	1	1	.	1	1	10	1	0	0	31.25	8	7	5	2	63	A	A	4
23	0	0	0	.	0	0	0	0	0	0	0	0	0	0	0	8	1996	23	1	56.25	13	7	0	.		Malta	27800	22232			1	1	1	.	1	1	10	1	0	0	31.25	8	7	5	2	63	A	A	4
23	0	0	0	.	0	0	0	0	0	0	0	0	0	0	0	9	1996	23	1	56.25	13	7	0	.		Malta	27800	22232			1	1	1	.	1	1	10	1	0	0	31.25	8	7	5	2	63	A	A	4
23	0	0	0	.	0	0	0	0	0	0	0	0	0	0	0	10	1996	23	1	56.25	13	7	0	.		Malta	27800	22232			1	1	1	.	1	1	10	1	0	0	31.25	8	7	5	2	63	A	A	4
23	0	0	0	.	0	0	0	0	0	0	0	0	0	0	0	11	1996	23	1	56.25	13	7	0	.		Malta	27800	22232			1	1	1	.	1	1	10	1	0	0	31.25	8	7	5	2	63	A	A	4
24	1	0	0	.	0	0	0	0	1	0	1	0	1	0	0	1	2000	19	1	50	11	4	5	5.58		07008 Palma	18159	406492		0	0	0	0	6.16	1	1	10	0	0	0	68.75	14	1	5	1	65	C	A	4
24	1	0	0	.	0	0	0	0	1	0	1	0	1	0	0	2	2000	19	1	50	11	4	5	5.58		07008 Palma	18159	406492		0	0	0	0	6.16	1	1	10	0	0	0	68.75	14	1	5	1	65	C	A	4
24	1	0	0	.	0	0	0	0	1	0	1	0	1	0	0	3	2000	19	1	50	11	4	5	5.58		07008 Palma	18159	406492		0	0	0	0	6.16	1	1	10	0	0	0	68.75	14	1	5	1	65	C	A	4
24	1	0	0	.	0	0	0	0	1	0	1	0	1	0	0	4	2000	19	1	50	11	4	5	5.58		07008 Palma	18159	406492		0	0	0	0	6.16	1	1	10	0	0	0	68.75	14	1	5	1	65	C	A	4
24	1	0	0	.	0	0	0	0	1	0	1	0	1	0	0	5	2000	19	1	50	11	4	5	5.58		07008 Palma	18159	406492		0	0	0	0	6.16	1	1	10	0	0	0	68.75	14	1	5	1	65	C	A	4
24	1	0	0	.	0	0	0	0	1	0	1	0	1	0	0	6	2000	19	1	50	11	4	5	5.58		07008 Palma	18159	406492		0	0	0	0	6.16	1	1	10	0	0	0	68.75	14	1	5	1	65	C	A	4
24	1	0	0	.	0	0	0	0	1	0	1	0	1	0	0	7	2000	19	1	50	11	4	5	5.58		07008 Palma	18159	406492		0	0	0	0	6.16	1	1	10	0	0	0	68.75	14	1	5	1	65	C	A	4
24	1	0	0	.	0	0	0	0	1	0	1	0	1	0	0	8	2000	19	1	50	11	4	5	5.58		07008 Palma	18159	406492		0	0	0	0	6.16	1	1	10	0	0	0	68.75	14	1	5	1	65	C	A	4
24	1	0	0	.	0	0	0	0	1	0	1	0	1	0	0	9	2000	19	1	50	11	4	5	5.58		07008 Palma	18159	406492		0	0	0	0	6.16	1	1	10	0	0	0	68.75	14	1	5	1	65	C	A	4
24	1	0	0	.	0	0	0	0	1	0	0	0	0	0	0	10	2000	19	1	50	11	4	5	5.58		07008 Palma	18159	406492		0	0	0	0	6.16	1	1	10	0	0	0	68.75	14	1	5	1	65	C	A	4
24	0	0	0	.	0	0	0	0	0	0	0	0	0	0	0	11	2000	19	1	50	11	4	5	5.58		07008 Palma	18159	406492		0	0	0	0	6.16	1	1	10	0	0	0	68.75	14	1	5	1	65	C	A	4
25	1	0	0	.	0	0	0	0	1	0	1	0	1	0	0	1	1997	22	0					.		Atenas	26900	664046			1	1	1	.	1	1	10	1	0	0	56.25	13	7	0	0	50	C	E	4
25	1	0	0	.	0	0	0	0	1	0	1	0	1	0	0	2	1997	22	0					.		Atenas	26900	664046			1	1	1	.	1	1	10	1	0	0	56.25	13	7	0	0	50	C	E	4
25	1	0	0	.	0	0	0	0	1	0	1	0	1	0	0	3	1997	22	0					.		Atenas	26900	664046			1	1	1	.	1	1	10	1	0	0	56.25	13	7	0	0	50	C	E	4
25	1	0	0	.	0	0	0	0	1	0	1	0	1	0	0	4	1997	22	0					.		Atenas	26900	664046			1	1	1	.	1	1	10	1	0	0	56.25	13	7	0	0	50	C	E	4
25	1	0	0	.	0	0	0	0	1	0	1	0	1	0	0	5	1997	22	0					.		Atenas	26900	664046			1	1	1	.	1	1	10	1	0	0	56.25	13	7	0	0	50	C	E	4
25	0	0	0	.	0	0	0	0	0	0	0	0	0	0	0	6	1997	22	0					.		Atenas	26900	664046			1	1	1	.	1	1	10	1	0	0	56.25	13	7	0	0	50	C	E	4
25	0	0	0	.	0	0	0	0	0	0	0	0	0	0	0	7	1997	22	0					.		Atenas	26900	664046			1	1	1	.	1	1	10	1	0	0	56.25	13	7	0	0	50	C	E	4
25	0	0	0	.	0	0	0	0	0	0	0	0	0	0	0	8	1997	22	0					.		Atenas	26900	664046			1	1	1	.	1	1	10	1	0	0	56.25	13	7	0	0	50	C	E	4
25	0	0	0	.	0	0	0	0	0	0	0	0	0	0	0	9	1997	22	0					.		Atenas	26900	664046			1	1	1	.	1	1	10	1	0	0	56.25	13	7	0	0	50	C	E	4
25	0	0	0	.	0	0	0	0	0	0	0	0	0	0	0	10	1997	22	0					.		Atenas	26900	664046			1	1	1	.	1	1	10	1	0	0	56.25	13	7	0	0	50	C	E	4
25	0	0	0	.	0	0	0	0	0	0	0	0	0	0	0	11	1997	22	0					.		Atenas	26900	664046			1	1	1	.	1	1	10	1	0	0	56.25	13	7	0	0	50	C	E	4
26	1	0	0	.	0	0	0	0	1	0	1	0	1	0	0	1	2000	19	0	53.75	12	5	3	5.91		07008 Palma	18159	406492		0	0	0	0	6.05	1	1	10	0	0	0	37.50	9	6	5	1	60	C	A	4
26	1	0	0	.	0	0	0	0	1	0	1	0	1	0	0	2	2000	19	0	53.75	12	5	3	5.91		07008 Palma	18159	406492		0	0	0	0	6.05	1	1	10	0	0	0	37.50	9	6	5	1	60	C	A	4
26	1	0	0	.	0	0	0	0	1	0	1	0	1	0	0	3	2000	19	0	53.75	12	5	3	5.91		07008 Palma	18159	406492		0	0	0	0	6.05	1	1	10	0	0	0	37.50	9	6	5	1	60	C	A	4
26	1	0	0	.	0	0	0	0	1	0	1	0	1	0	0	4	2000	19	0	53.75	12	5	3	5.91		07008 Palma	18159	406492		0	0	0	0	6.05	1	1	10	0	0	0	37.50	9	6	5	1	60	C	A	4
26	1	0	0	.	0	0	0	0	1	0	1	0	1	0	0	5	2000	19	0	53.75	12	5	3	5.91		07008 Palma	18159	406492		0	0	0	0	6.05	1	1	10	0	0	0	37.50	9	6	5	1	60	C	A	4
26	1	0	0	.	0	0	0	0	1	0	1	0	1	0	0	6	2000	19	0	53.75	12	5	3	5.91		07008 Palma	18159	406492		0	0	0	0	6.05	1	1	10	0	0	0	37.50	9	6	5	1	60	C	A	4
26	1	0	0	.	0	0	0	0	1	0	1	0	1	0	0	7	2000	19	0	53.75	12	5	3	5.91		07008 Palma	18159	406492		0	0	0	0	6.05	1	1	10	0	0	0	37.50	9	6	5	1	60	C	A	4
26	1	0	0	.	0	0	0	0	1	0	0	0	1	0	0	8	2000	19	0	53.75	12	5	3	5.91		07008 Palma	18159	406492		0	0	0	0	6.05	1	1	10	0	0	0	37.50	9	6	5	1	60	C	A	4
26	0	0	0	.	0	0	0	0	0	0	0	0	1	0	0	9	2000	19	0	53.75	12	5	3	5.91		07008 Palma	18159	406492		0	0	0	0	6.05	1	1	10	0	0	0	37.50	9	6	5	1	60	C	A	4
26	0	0	0	.	0	0	0	0	0	0	0	0	0	0	0	10	2000	19	0	53.75	12	5	3	5.91		07008 Palma	18159	406492		0	0	0	0	6.05	1	1	10	0	0	0	37.50	9	6	5	1	60	C	A	4
26	0	0	0	.	0	0	0	0	0	0	0	0	0	0	0	11	2000	19	0	53.75	12	5	3	5.91		07008 Palma	18159	406492		0	0	0	0	6.05	1	1	10	0	0	0	37.50	9	6	5	1	60	C	A	4
27	1	0	0	.	0	0	0	0	1	0	1	0	1	0	0	1	1999	20	0					5.44		07008 Palma	18159	406492		0	0	0	0	6.26	1	1	10	0	0	0	23.75	7	9	4	1	50	A	A	4
27	1	0	0	.	0	0	0	0	1	0	1	0	1	0	0	2	1999	20	0					5.44		07008 Palma	18159	406492		0	0	0	0	6.26	1	1	10	0	0	0	23.75	7	9	4	1	50	A	A	4
27	1	0	0	.	0	0	0	0	1	0	1	0	1	0	0	3	1999	20	0					5.44		07008 Palma	18159	406492		0	0	0	0	6.26	1	1	10	0	0	0	23.75	7	9	4	1	50	A	A	4
27	1	0	0	.	0	0	0	0	1	0	1	0	1	0	0	4	1999	20	0					5.44		07008 Palma	18159	406492		0	0	0	0	6.26	1	1	10	0	0	0	23.75	7	9	4	1	50	A	A	4
27	1	0	0	.	0	0	0	0	1	0	1	0	1	0	0	5	1999	20	0					5.44		07008 Palma	18159	406492		0	0	0	0	6.26	1	1	10	0	0	0	23.75	7	9	4	1	50	A	A	4
27	0	0	0	.	0	0	0	0	0	0	0	0	0	0	0	6	1999	20	0					5.44		07008 Palma	18159	406492		0	0	0	0	6.26	1	1	10	0	0	0	23.75	7	9	4	1	50	A	A	4
27	0	0	0	.	0	0	0	0	0	0	0	0	0	0	0	7	1999	20	0					5.44		07008 Palma	18159	406492		0	0	0	0	6.26	1	1	10	0	0	0	23.75	7	9	4	1	50	A	A	4
27	0	0	0	.	0	0	0	0	0	0	0	0	0	0	0	8	1999	20	0					5.44		07008 Palma	18159	406492		0	0	0	0	6.26	1	1	10	0	0	0	23.75	7	9	4	1	50	A	A	4
27	0	0	0	.	0	0	0	0	0	0	0	0	0	0	0	9	1999	20	0					5.44		07008 Palma	18159	406492		0	0	0	0	6.26	1	1	10	0	0	0	23.75	7	9	4	1	50	A	A	4
27	0	0	0	.	0	0	0	0	0	0	0	0	0	0	0	10	1999	20	0					5.44		07008 Palma	18159	406492		0	0	0	0	6.26	1	1	10	0	0	0	23.75	7	9	4	1	50	A	A	4
27	0	0	0	.	0	0	0	0	0	0	0	0	0	0	0	11	1999	20	0					5.44		07008 Palma	18159	406492		0	0	0	0	6.26	1	1	10	0	0	0	23.75	7	9	4	1	50	A	A	4
28	0	0	0	.	1	2	1	1	0	1	0	0	1	2	1	1	2000	19	1					7.32		07014 - Palma de Mallorca	32239	406492		0	0	0	0	7.47	1	1	10	0	0	0	31.25	9	11	0	2	50	D	A	4
28	0	0	0	.	1	2	1	1	0	1	0	0	1	2	1	2	2000	19	1					7.32		07014 - Palma de Mallorca	32239	406492		0	0	0	0	7.47	1	1	10	0	0	0	31.25	9	11	0	2	50	D	A	4
28	0	0	0	.	1	2	1	1	0	1	0	0	1	2	1	3	2000	19	1					7.32		07014 - Palma de Mallorca	32239	406492		0	0	0	0	7.47	1	1	10	0	0	0	31.25	9	11	0	2	50	D	A	4
28	0	0	0	.	1	2	1	1	0	1	0	0	1	2	1	4	2000	19	1					7.32		07014 - Palma de Mallorca	32239	406492		0	0	0	0	7.47	1	1	10	0	0	0	31.25	9	11	0	2	50	D	A	4
28	0	0	0	.	1	2	1	1	0	1	1	0	0	2	1	5	2000	19	1					7.32		07014 - Palma de Mallorca	32239	406492		0	0	0	0	7.47	1	1	10	0	0	0	31.25	9	11	0	2	50	D	A	4
28	1	0	0	.	1	2	1	1	1	1	1	0	0	2	1	6	2000	19	1					7.32		07014 - Palma de Mallorca	32239	406492		0	0	0	0	7.47	1	1	10	0	0	0	31.25	9	11	0	2	50	D	A	4
28	1	0	0	.	1	2	1	1	1	1	1	0	0	2	1	7	2000	19	1					7.32		07014 - Palma de Mallorca	32239	406492		0	0	0	0	7.47	1	1	10	0	0	0	31.25	9	11	0	2	50	D	A	4
28	1	0	0	.	1	2	1	1	1	1	1	0	0	2	1	8	2000	19	1					7.32		07014 - Palma de Mallorca	32239	406492		0	0	0	0	7.47	1	1	10	0	0	0	31.25	9	11	0	2	50	D	A	4
28	1	0	0	.	1	2	1	1	1	1	1	0	0	2	1	9	2000	19	1					7.32		07014 - Palma de Mallorca	32239	406492		0	0	0	0	7.47	1	1	10	0	0	0	31.25	9	11	0	2	50	D	A	4
28	1	0	0	.	1	2	1	1	1	1	1	0	0	2	1	10	2000	19	1					7.32		07014 - Palma de Mallorca	32239	406492		0	0	0	0	7.47	1	1	10	0	0	0	31.25	9	11	0	2	50	D	A	4
28	1	0	0	.	1	2	1	1	1	1	1	0	0	2	1	11	2000	19	1					7.32		07014 - Palma de Mallorca	32239	406492		0	0	0	0	7.47	1	1	10	0	0	0	31.25	9	11	0	2	50	D	A	4
29	1	0	0	.	0	0	0	0	1	0	1	0	1	0	0	1	1996	23	0	60	13	4	3	6.39		07420 Sa Pobla	21098	12793		1	1	0	0	6.79	5	1	10	0	0	0	43.75	11	9	0	1	70	B	A	4
29	1	0	0	.	0	0	0	0	1	0	1	0	1	0	0	2	1996	23	0	60	13	4	3	6.39		07420 Sa Pobla	21098	12793		1	1	0	0	6.79	5	1	10	0	0	0	43.75	11	9	0	1	70	B	A	4
29	1	0	0	.	0	0	0	0	1	0	1	0	1	0	0	3	1996	23	0	60	13	4	3	6.39		07420 Sa Pobla	21098	12793		1	1	0	0	6.79	5	1	10	0	0	0	43.75	11	9	0	1	70	B	A	4
29	1	0	0	.	0	0	0	0	1	0	1	0	1	0	0	4	1996	23	0	60	13	4	3	6.39		07420 Sa Pobla	21098	12793		1	1	0	0	6.79	5	1	10	0	0	0	43.75	11	9	0	1	70	B	A	4
29	1	0	0	.	0	0	0	0	1	0	1	0	1	0	0	5	1996	23	0	60	13	4	3	6.39		07420 Sa Pobla	21098	12793		1	1	0	0	6.79	5	1	10	0	0	0	43.75	11	9	0	1	70	B	A	4
29	0	0	0	.	0	0	0	0	0	0	0	0	1	0	0	6	1996	23	0	60	13	4	3	6.39		07420 Sa Pobla	21098	12793		1	1	0	0	6.79	5	1	10	0	0	0	43.75	11	9	0	1	70	B	A	4
29	0	0	0	.	0	0	0	0	0	0	0	0	1	0	0	7	1996	23	0	60	13	4	3	6.39		07420 Sa Pobla	21098	12793		1	1	0	0	6.79	5	1	10	0	0	0	43.75	11	9	0	1	70	B	A	4
29	0	0	0	.	0	0	0	0	0	0	0	0	0	0	0	8	1996	23	0	60	13	4	3	6.39		07420 Sa Pobla	21098	12793		1	1	0	0	6.79	5	1	10	0	0	0	43.75	11	9	0	1	70	B	A	4
29	0	0	0	.	0	0	0	0	0	0	0	0	0	0	0	9	1996	23	0	60	13	4	3	6.39		07420 Sa Pobla	21098	12793		1	1	0	0	6.79	5	1	10	0	0	0	43.75	11	9	0	1	70	B	A	4
29	0	0	0	.	0	0	0	0	0	0	0	0	0	0	0	10	1996	23	0	60	13	4	3	6.39		07420 Sa Pobla	21098	12793		1	1	0	0	6.79	5	1	10	0	0	0	43.75	11	9	0	1	70	B	A	4
29	0	0	0	.	0	0	0	0	0	0	0	0	0	0	0	11	1996	23	0	60	13	4	3	6.39		07420 Sa Pobla	21098	12793		1	1	0	0	6.79	5	1	10	0	0	0	43.75	11	9	0	1	70	B	A	4
30	1	0	0	.	1	2	2	1	1	1	1	1	1	2	2	1	1999	20	0	31.25	9	11	0	.	no especifica asi que la renta media del pais	Bulgaria	14200	1204685				0	1	8.33	1	1	10	0	0	0	11.25	5	11	4	2	40	D	A	4
30	1	0	0	.	1	2	2	1	1	1	1	1	1	2	2	2	1999	20	0	31.25	9	11	0	.	la poblacion de la capital, Sofia	Bulgaria	14200	1204685				0	1	8.33	1	1	10	0	0	0	11.25	5	11	4	2	40	D	A	4
30	0	0	0	.	1	2	2	1	0	1	1	1	0	2	2	3	1999	20	0	31.25	9	11	0	.		Bulgaria	14200	1204685				0	1	8.33	1	1	10	0	0	0	11.25	5	11	4	2	40	D	A	4
30	0	0	0	.	1	2	2	1	0	1	0	1	0	2	2	4	1999	20	0	31.25	9	11	0	.		Bulgaria	14200	1204685				0	1	8.33	1	1	10	0	0	0	11.25	5	11	4	2	40	D	A	4
30	0	0	0	.	1	2	2	1	0	1	1	1	0	2	2	5	1999	20	0	31.25	9	11	0	.		Bulgaria	14200	1204685				0	1	8.33	1	1	10	0	0	0	11.25	5	11	4	2	40	D	A	4
30	1	0	0	.	1	2	2	1	1	1	0	1	0	2	2	6	1999	20	0	31.25	9	11	0	.		Bulgaria	14200	1204685				0	1	8.33	1	1	10	0	0	0	11.25	5	11	4	2	40	D	A	4
30	1	0	0	.	1	2	2	1	1	1	0	1	0	2	2	7	1999	20	0	31.25	9	11	0	.		Bulgaria	14200	1204685				0	1	8.33	1	1	10	0	0	0	11.25	5	11	4	2	40	D	A	4
30	0	0	0	.	1	2	2	1	0	1	0	1	1	2	2	8	1999	20	0	31.25	9	11	0	.		Bulgaria	14200	1204685				0	1	8.33	1	1	10	0	0	0	11.25	5	11	4	2	40	D	A	4
30	1	0	0	.	1	2	2	1	1	1	1	1	1	2	2	9	1999	20	0	31.25	9	11	0	.		Bulgaria	14200	1204685				0	1	8.33	1	1	10	0	0	0	11.25	5	11	4	2	40	D	A	4
30	0	0	0	.	1	2	2	1	0	1	1	1	0	2	2	10	1999	20	0	31.25	9	11	0	.		Bulgaria	14200	1204685				0	1	8.33	1	1	10	0	0	0	11.25	5	11	4	2	40	D	A	4
30	1	0	0	.	1	2	2	1	1	1	1	1	0	2	2	11	1999	20	0	31.25	9	11	0	.		Bulgaria	14200	1204685				0	1	8.33	1	1	10	0	0	0	11.25	5	11	4	2	40	D	A	4
31	1	0	0	.	0	0	0	0	1	0	1	0	0	0	0	1	1998	21	1	26.25	7	7	6	6.45		07460 Pollença	26125	16157		1	1	0	1	6.42	1	1	10	0	0	0	42.50	10	6	4	2	80	D	A	4
31	1	0	0	.	0	0	0	0	1	0	1	0	0	0	0	2	1998	21	1	26.25	7	7	6	6.45		07460 Pollença	26125	16157		1	1	0	1	6.42	1	1	10	0	0	0	42.50	10	6	4	2	80	D	A	4
31	1	0	0	.	0	0	0	0	1	0	1	0	0	0	0	3	1998	21	1	26.25	7	7	6	6.45		07460 Pollença	26125	16157		1	1	0	1	6.42	1	1	10	0	0	0	42.50	10	6	4	2	80	D	A	4
31	1	0	0	.	0	0	0	0	1	0	1	0	0	0	0	4	1998	21	1	26.25	7	7	6	6.45		07460 Pollença	26125	16157		1	1	0	1	6.42	1	1	10	0	0	0	42.50	10	6	4	2	80	D	A	4
31	1	0	0	.	0	0	0	0	1	0	1	0	0	0	0	5	1998	21	1	26.25	7	7	6	6.45		07460 Pollença	26125	16157		1	1	0	1	6.42	1	1	10	0	0	0	42.50	10	6	4	2	80	D	A	4
31	0	0	0	.	0	0	0	0	0	0	0	0	0	0	0	6	1998	21	1	26.25	7	7	6	6.45		07460 Pollença	26125	16157		1	1	0	1	6.42	1	1	10	0	0	0	42.50	10	6	4	2	80	D	A	4
31	0	0	0	.	0	0	0	0	0	0	0	0	0	0	0	7	1998	21	1	26.25	7	7	6	6.45		07460 Pollença	26125	16157		1	1	0	1	6.42	1	1	10	0	0	0	42.50	10	6	4	2	80	D	A	4
31	0	0	0	.	0	0	0	0	0	0	0	0	0	0	0	8	1998	21	1	26.25	7	7	6	6.45		07460 Pollença	26125	16157		1	1	0	1	6.42	1	1	10	0	0	0	42.50	10	6	4	2	80	D	A	4
31	0	0	0	.	0	0	0	0	0	0	0	0	0	0	0	9	1998	21	1	26.25	7	7	6	6.45		07460 Pollença	26125	16157		1	1	0	1	6.42	1	1	10	0	0	0	42.50	10	6	4	2	80	D	A	4
31	0	0	0	.	0	0	0	0	0	0	0	0	0	0	0	10	1998	21	1	26.25	7	7	6	6.45		07460 Pollença	26125	16157		1	1	0	1	6.42	1	1	10	0	0	0	42.50	10	6	4	2	80	D	A	4
31	0	0	0	.	0	0	0	0	0	0	0	0	0	0	0	11	1998	21	1	26.25	7	7	6	6.45		07460 Pollença	26125	16157		1	1	0	1	6.42	1	1	10	0	0	0	42.50	10	6	4	2	80	D	A	4
32	1	0	0	.	0	0	0	0	1	0	1	0	1	0	0	1	2000	19	0	25	7	8	5	5.68		07008 Palma	18159	406492		0	0	0	0	6.26	1	1	10	0	0	0	35.00	9	8	3	2	60	C	A	4
32	1	0	0	.	0	0	0	0	1	0	1	0	1	0	0	2	2000	19	0	25	7	8	5	5.68		07008 Palma	18159	406492		0	0	0	0	6.26	1	1	10	0	0	0	35.00	9	8	3	2	60	C	A	4
32	1	0	0	.	0	0	0	0	1	0	1	0	1	0	0	3	2000	19	0	25	7	8	5	5.68		07008 Palma	18159	406492		0	0	0	0	6.26	1	1	10	0	0	0	35.00	9	8	3	2	60	C	A	4
32	1	0	0	.	0	0	0	0	1	0	1	0	1	0	0	4	2000	19	0	25	7	8	5	5.68		07008 Palma	18159	406492		0	0	0	0	6.26	1	1	10	0	0	0	35.00	9	8	3	2	60	C	A	4
32	1	0	0	.	0	0	0	0	1	0	1	0	1	0	0	5	2000	19	0	25	7	8	5	5.68		07008 Palma	18159	406492		0	0	0	0	6.26	1	1	10	0	0	0	35.00	9	8	3	2	60	C	A	4
32	1	0	0	.	0	0	0	0	1	0	1	0	1	0	0	6	2000	19	0	25	7	8	5	5.68		07008 Palma	18159	406492		0	0	0	0	6.26	1	1	10	0	0	0	35.00	9	8	3	2	60	C	A	4
32	1	0	0	.	0	0	0	0	1	0	1	0	1	0	0	7	2000	19	0	25	7	8	5	5.68		07008 Palma	18159	406492		0	0	0	0	6.26	1	1	10	0	0	0	35.00	9	8	3	2	60	C	A	4
32	1	0	0	.	0	0	0	0	1	0	1	0	1	0	0	8	2000	19	0	25	7	8	5	5.68		07008 Palma	18159	406492		0	0	0	0	6.26	1	1	10	0	0	0	35.00	9	8	3	2	60	C	A	4
32	1	0	0	.	0	0	0	0	1	0	1	0	1	0	0	9	2000	19	0	25	7	8	5	5.68		07008 Palma	18159	406492		0	0	0	0	6.26	1	1	10	0	0	0	35.00	9	8	3	2	60	C	A	4
32	1	0	0	.	0	0	0	0	1	0	1	0	1	0	0	10	2000	19	0	25	7	8	5	5.68		07008 Palma	18159	406492		0	0	0	0	6.26	1	1	10	0	0	0	35.00	9	8	3	2	60	C	A	4
32	0	0	0	.	0	0	0	0	0	0	0	0	0	0	0	11	2000	19	0	25	7	8	5	5.68		07008 Palma	18159	406492		0	0	0	0	6.26	1	1	10	0	0	0	35.00	9	8	3	2	60	C	A	4
33	1	0	0	.	0	0	0	0	1	0	1	0	1	0	0	1	2000	19	1	20	7	12	1	6.37		07004 Palma	22043	406492		0	0	0	0	6.68	1	1	11	0	0	0	55.00	11	3	6	2	70	E	E	2
33	1	0	0	.	0	0	0	0	1	0	1	0	1	0	0	2	2000	19	1	20	7	12	1	6.37		07004 Palma	22043	406492		0	0	0	0	6.68	1	1	11	0	0	0	55.00	11	3	6	2	70	E	E	2
33	1	0	0	.	0	0	0	0	1	0	1	0	1	0	0	3	2000	19	1	20	7	12	1	6.37		07004 Palma	22043	406492		0	0	0	0	6.68	1	1	11	0	0	0	55.00	11	3	6	2	70	E	E	2
33	1	0	0	.	0	0	0	0	1	0	1	0	1	0	0	4	2000	19	1	20	7	12	1	6.37		07004 Palma	22043	406492		0	0	0	0	6.68	1	1	11	0	0	0	55.00	11	3	6	2	70	E	E	2
33	1	0	0	.	0	0	0	0	1	0	1	0	1	0	0	5	2000	19	1	20	7	12	1	6.37		07004 Palma	22043	406492		0	0	0	0	6.68	1	1	11	0	0	0	55.00	11	3	6	2	70	E	E	2
33	1	0	0	.	0	0	0	0	1	0	1	0	1	0	0	6	2000	19	1	20	7	12	1	6.37		07004 Palma	22043	406492		0	0	0	0	6.68	1	1	11	0	0	0	55.00	11	3	6	2	70	E	E	2
33	1	0	0	.	0	0	0	0	1	0	1	0	1	0	0	7	2000	19	1	20	7	12	1	6.37		07004 Palma	22043	406492		0	0	0	0	6.68	1	1	11	0	0	0	55.00	11	3	6	2	70	E	E	2
33	1	0	0	.	0	0	0	0	1	0	1	0	0	0	0	8	2000	19	1	20	7	12	1	6.37		07004 Palma	22043	406492		0	0	0	0	6.68	1	1	11	0	0	0	55.00	11	3	6	2	70	E	E	2
33	0	0	0	.	0	0	0	0	0	0	1	0	0	0	0	9	2000	19	1	20	7	12	1	6.37		07004 Palma	22043	406492		0	0	0	0	6.68	1	1	11	0	0	0	55.00	11	3	6	2	70	E	E	2
33	0	0	0	.	0	0	0	0	0	0	0	0	0	0	0	10	2000	19	1	20	7	12	1	6.37		07004 Palma	22043	406492		0	0	0	0	6.68	1	1	11	0	0	0	55.00	11	3	6	2	70	E	E	2
33	0	0	0	.	0	0	0	0	0	0	0	0	0	0	0	11	2000	19	1	20	7	12	1	6.37		07004 Palma	22043	406492		0	0	0	0	6.68	1	1	11	0	0	0	55.00	11	3	6	2	70	E	E	2
34	1	0	0	.	0	0	0	0	1	0	1	0	1	0	0	1	1998	21	0	83.75	17	11	1	.	es de hannover	Hannover	33500	532163			1	1	1	.	1	1	11	1	0	0	75.00	15	3	2	0	70	E	E	2
34	1	0	0	.	0	0	0	0	1	0	1	0	1	0	0	2	1998	21	0	83.75	17	11	1	.		Hannover	33500	532163			1	1	1	.	1	1	11	1	0	0	75.00	15	3	2	0	70	E	E	2
34	1	0	0	.	0	0	0	0	1	0	1	0	1	0	0	3	1998	21	0	83.75	17	11	1	.		Hannover	33500	532163			1	1	1	.	1	1	11	1	0	0	75.00	15	3	2	0	70	E	E	2
34	1	0	0	.	0	0	0	0	1	0	1	0	1	0	0	4	1998	21	0	83.75	17	11	1	.		Hannover	33500	532163			1	1	1	.	1	1	11	1	0	0	75.00	15	3	2	0	70	E	E	2
34	1	0	0	.	0	0	0	0	1	0	1	0	1	0	0	5	1998	21	0	83.75	17	11	1	.		Hannover	33500	532163			1	1	1	.	1	1	11	1	0	0	75.00	15	3	2	0	70	E	E	2
34	0	0	0	.	0	0	0	0	0	0	0	0	0	0	0	6	1998	21	0	83.75	17	11	1	.		Hannover	33500	532163			1	1	1	.	1	1	11	1	0	0	75.00	15	3	2	0	70	E	E	2
34	0	0	0	.	0	0	0	0	0	0	0	0	0	0	0	7	1998	21	0	83.75	17	11	1	.		Hannover	33500	532163			1	1	1	.	1	1	11	1	0	0	75.00	15	3	2	0	70	E	E	2
34	0	0	0	.	0	0	0	0	0	0	0	0	0	0	0	8	1998	21	0	83.75	17	11	1	.		Hannover	33500	532163			1	1	1	.	1	1	11	1	0	0	75.00	15	3	2	0	70	E	E	2
34	0	0	0	.	0	0	0	0	0	0	0	0	0	0	0	9	1998	21	0	83.75	17	11	1	.		Hannover	33500	532163			1	1	1	.	1	1	11	1	0	0	75.00	15	3	2	0	70	E	E	2
34	0	0	0	.	0	0	0	0	0	0	0	0	0	0	0	10	1998	21	0	83.75	17	11	1	.		Hannover	33500	532163			1	1	1	.	1	1	11	1	0	0	75.00	15	3	2	0	70	E	E	2
34	0	0	0	.	0	0	0	0	0	0	0	0	0	0	0	11	1998	21	0	83.75	17	11	1	.		Hannover	33500	532163			1	1	1	.	1	1	11	1	0	0	75.00	15	3	2	0	70	E	E	2
35	1	0	0	.	0	0	0	0	1	0	1	0	1	0	0	1	1998	21	0	12.5	6	14	0	5.69		07580 Capdepera	20408	11267		1	1	0	0	5.89	1	1	11	0	0	0	30.00	6	0	14	2	45	C	E	2
35	1	0	0	.	0	0	0	0	1	0	1	0	1	0	0	2	1998	21	0	12.5	6	14	0	5.69		07580 Capdepera	20408	11267		1	1	0	0	5.89	1	1	11	0	0	0	30.00	6	0	14	2	45	C	E	2
35	1	0	0	.	0	0	0	0	1	0	1	0	1	0	0	3	1998	21	0	12.5	6	14	0	5.69		07580 Capdepera	20408	11267		1	1	0	0	5.89	1	1	11	0	0	0	30.00	6	0	14	2	45	C	E	2
35	1	0	0	.	0	0	0	0	1	0	1	0	1	0	0	4	1998	21	0	12.5	6	14	0	5.69		07580 Capdepera	20408	11267		1	1	0	0	5.89	1	1	11	0	0	0	30.00	6	0	14	2	45	C	E	2
35	1	0	0	.	0	0	0	0	1	0	1	0	1	0	0	5	1998	21	0	12.5	6	14	0	5.69		07580 Capdepera	20408	11267		1	1	0	0	5.89	1	1	11	0	0	0	30.00	6	0	14	2	45	C	E	2
35	1	0	0	.	0	0	0	0	1	0	1	0	0	0	0	6	1998	21	0	12.5	6	14	0	5.69		07580 Capdepera	20408	11267		1	1	0	0	5.89	1	1	11	0	0	0	30.00	6	0	14	2	45	C	E	2
35	1	0	0	.	0	0	0	0	1	0	1	0	0	0	0	7	1998	21	0	12.5	6	14	0	5.69		07580 Capdepera	20408	11267		1	1	0	0	5.89	1	1	11	0	0	0	30.00	6	0	14	2	45	C	E	2
35	1	0	0	.	0	0	0	0	1	0	1	0	0	0	0	8	1998	21	0	12.5	6	14	0	5.69		07580 Capdepera	20408	11267		1	1	0	0	5.89	1	1	11	0	0	0	30.00	6	0	14	2	45	C	E	2
35	1	0	0	.	0	0	0	0	1	0	1	0	0	0	0	9	1998	21	0	12.5	6	14	0	5.69		07580 Capdepera	20408	11267		1	1	0	0	5.89	1	1	11	0	0	0	30.00	6	0	14	2	45	C	E	2
35	1	0	0	.	0	0	0	0	1	0	1	0	0	0	0	10	1998	21	0	12.5	6	14	0	5.69		07580 Capdepera	20408	11267		1	1	0	0	5.89	1	1	11	0	0	0	30.00	6	0	14	2	45	C	E	2
35	0	0	0	.	0	0	0	0	0	0	0	0	0	0	0	11	1998	21	0	12.5	6	14	0	5.69		07580 Capdepera	20408	11267		1	1	0	0	5.89	1	1	11	0	0	0	30.00	6	0	14	2	45	C	E	2
36	1	0	0	.	0	1	2	0	1	1	0	1	0	1	2	1	1998	21	0	5	4	12	4	5.48	es de Elche	Elche	23600	230625			1	0	0	6.16	1	1	11	0	0	0	50.00	10	4	6	1	60.5	C	E	2
36	1	0	0	.	0	1	2	0	1	1	0	1	1	1	2	2	1998	21	0	5	4	12	4	5.48		Elche	23600	230625			1	0	0	6.16	1	1	11	0	0	0	50.00	10	4	6	1	60.5	C	E	2
36	1	0	0	.	0	1	2	0	1	1	0	1	1	1	2	3	1998	21	0	5	4	12	4	5.48		Elche	23600	230625			1	0	0	6.16	1	1	11	0	0	0	50.00	10	4	6	1	60.5	C	E	2
36	1	0	0	.	0	1	2	0	1	1	1	1	1	1	2	4	1998	21	0	5	4	12	4	5.48		Elche	23600	230625			1	0	0	6.16	1	1	11	0	0	0	50.00	10	4	6	1	60.5	C	E	2
36	0	0	0	.	0	1	2	0	0	1	1	1	1	1	2	5	1998	21	0	5	4	12	4	5.48		Elche	23600	230625			1	0	0	6.16	1	1	11	0	0	0	50.00	10	4	6	1	60.5	C	E	2
36	0	0	0	.	0	1	2	0	0	1	1	1	1	1	2	6	1998	21	0	5	4	12	4	5.48		Elche	23600	230625			1	0	0	6.16	1	1	11	0	0	0	50.00	10	4	6	1	60.5	C	E	2
36	0	0	0	.	0	1	2	0	0	1	1	1	1	1	2	7	1998	21	0	5	4	12	4	5.48		Elche	23600	230625			1	0	0	6.16	1	1	11	0	0	0	50.00	10	4	6	1	60.5	C	E	2
36	0	0	0	.	0	1	2	0	0	1	1	1	1	1	2	8	1998	21	0	5	4	12	4	5.48		Elche	23600	230625			1	0	0	6.16	1	1	11	0	0	0	50.00	10	4	6	1	60.5	C	E	2
36	0	0	0	.	0	1	2	0	0	1	1	1	1	1	2	9	1998	21	0	5	4	12	4	5.48		Elche	23600	230625			1	0	0	6.16	1	1	11	0	0	0	50.00	10	4	6	1	60.5	C	E	2
36	0	0	0	.	0	1	2	0	0	1	1	1	1	1	2	10	1998	21	0	5	4	12	4	5.48		Elche	23600	230625			1	0	0	6.16	1	1	11	0	0	0	50.00	10	4	6	1	60.5	C	E	2
36	0	0	0	.	0	1	2	0	0	1	1	1	1	1	2	11	1998	21	0	5	4	12	4	5.48		Elche	23600	230625			1	0	0	6.16	1	1	11	0	0	0	50.00	10	4	6	1	60.5	C	E	2
37	1	0	0	.	0	0	0	0	1	0	1	0	1	0	0	1	1998	21	0	57.5	13	6	1	6.4		07001 Palma	38702	406492		0	0	0	1	7	1	1	11	0	0	0	60.00	12	2	6	1	68	E	E	2
37	1	0	0	.	0	0	0	0	1	0	1	0	1	0	0	2	1998	21	0	57.5	13	6	1	6.4		07001 Palma	38702	406492		0	0	0	1	7	1	1	11	0	0	0	60.00	12	2	6	1	68	E	E	2
37	1	0	0	.	0	0	0	0	1	0	1	0	0	0	0	3	1998	21	0	57.5	13	6	1	6.4		07001 Palma	38702	406492		0	0	0	1	7	1	1	11	0	0	0	60.00	12	2	6	1	68	E	E	2
37	1	0	0	.	0	0	0	0	1	0	1	0	0	0	0	4	1998	21	0	57.5	13	6	1	6.4		07001 Palma	38702	406492		0	0	0	1	7	1	1	11	0	0	0	60.00	12	2	6	1	68	E	E	2
37	1	0	0	.	0	0	0	0	1	0	1	0	0	0	0	5	1998	21	0	57.5	13	6	1	6.4		07001 Palma	38702	406492		0	0	0	1	7	1	1	11	0	0	0	60.00	12	2	6	1	68	E	E	2
37	0	0	0	.	0	0	0	0	0	0	0	0	0	0	0	6	1998	21	0	57.5	13	6	1	6.4		07001 Palma	38702	406492		0	0	0	1	7	1	1	11	0	0	0	60.00	12	2	6	1	68	E	E	2
37	0	0	0	.	0	0	0	0	0	0	0	0	0	0	0	7	1998	21	0	57.5	13	6	1	6.4		07001 Palma	38702	406492		0	0	0	1	7	1	1	11	0	0	0	60.00	12	2	6	1	68	E	E	2
37	0	0	0	.	0	0	0	0	0	0	0	0	0	0	0	8	1998	21	0	57.5	13	6	1	6.4		07001 Palma	38702	406492		0	0	0	1	7	1	1	11	0	0	0	60.00	12	2	6	1	68	E	E	2
37	0	0	0	.	0	0	0	0	0	0	0	0	0	0	0	9	1998	21	0	57.5	13	6	1	6.4		07001 Palma	38702	406492		0	0	0	1	7	1	1	11	0	0	0	60.00	12	2	6	1	68	E	E	2
37	0	0	0	.	0	0	0	0	0	0	0	0	0	0	0	10	1998	21	0	57.5	13	6	1	6.4		07001 Palma	38702	406492		0	0	0	1	7	1	1	11	0	0	0	60.00	12	2	6	1	68	E	E	2
37	0	0	0	.	0	0	0	0	0	0	0	0	0	0	0	11	1998	21	0	57.5	13	6	1	6.4		07001 Palma	38702	406492		0	0	0	1	7	1	1	11	0	0	0	60.00	12	2	6	1	68	E	E	2
38	1	0	0	.	0	0	0	0	1	0	1	0	1	0	0	1	2000	19	0	55	12	4	4	6.69		07010 Palma	25671	406492		1	1	0	0	6.42	1	1	11	0	0	0	45.00	9	4	7	2	60	C	E	2
38	1	0	0	.	0	0	0	0	1	0	1	0	1	0	0	2	2000	19	0	55	12	4	4	6.69		07010 Palma	25671	406492		1	1	0	0	6.42	1	1	11	0	0	0	45.00	9	4	7	2	60	C	E	2
38	1	0	0	.	0	0	0	0	1	0	1	0	1	0	0	3	2000	19	0	55	12	4	4	6.69		07010 Palma	25671	406492		1	1	0	0	6.42	1	1	11	0	0	0	45.00	9	4	7	2	60	C	E	2
38	1	0	0	.	0	0	0	0	1	0	1	0	1	0	0	4	2000	19	0	55	12	4	4	6.69		07010 Palma	25671	406492		1	1	0	0	6.42	1	1	11	0	0	0	45.00	9	4	7	2	60	C	E	2
38	1	0	0	.	0	0	0	0	1	0	1	0	1	0	0	5	2000	19	0	55	12	4	4	6.69		07010 Palma	25671	406492		1	1	0	0	6.42	1	1	11	0	0	0	45.00	9	4	7	2	60	C	E	2
38	1	0	0	.	0	0	0	0	1	0	1	0	0	0	0	6	2000	19	0	55	12	4	4	6.69		07010 Palma	25671	406492		1	1	0	0	6.42	1	1	11	0	0	0	45.00	9	4	7	2	60	C	E	2
38	1	0	0	.	0	0	0	0	1	0	1	0	0	0	0	7	2000	19	0	55	12	4	4	6.69		07010 Palma	25671	406492		1	1	0	0	6.42	1	1	11	0	0	0	45.00	9	4	7	2	60	C	E	2
38	1	0	0	.	0	0	0	0	1	0	1	0	0	0	0	8	2000	19	0	55	12	4	4	6.69		07010 Palma	25671	406492		1	1	0	0	6.42	1	1	11	0	0	0	45.00	9	4	7	2	60	C	E	2
38	0	0	0	.	0	0	0	0	0	0	0	0	0	0	0	9	2000	19	0	55	12	4	4	6.69		07010 Palma	25671	406492		1	1	0	0	6.42	1	1	11	0	0	0	45.00	9	4	7	2	60	C	E	2
38	0	0	0	.	0	0	0	0	0	0	0	0	0	0	0	10	2000	19	0	55	12	4	4	6.69		07010 Palma	25671	406492		1	1	0	0	6.42	1	1	11	0	0	0	45.00	9	4	7	2	60	C	E	2
38	0	0	0	.	0	0	0	0	0	0	0	0	0	0	0	11	2000	19	0	55	12	4	4	6.69		07010 Palma	25671	406492		1	1	0	0	6.42	1	1	11	0	0	0	45.00	9	4	7	2	60	C	E	2
39	1	0	0	.	0	0	0	0	1	0	1	0	1	0	0	1	1999	20	1	51.25	11	3	1	5.62		07014 - Palma de Mallorca	32239	406492		0	0	0	0	5.84	1	1	11	0	0	0	45.00	9	3	8	1	70	E	E	2
39	1	0	0	.	0	0	0	0	1	0	1	0	1	0	0	2	1999	20	1	51.25	11	3	1	5.62		07014 - Palma de Mallorca	32239	406492		0	0	0	0	5.84	1	1	11	0	0	0	45.00	9	3	8	1	70	E	E	2
39	1	0	0	.	0	0	0	0	1	0	1	0	1	0	0	3	1999	20	1	51.25	11	3	1	5.62		07014 - Palma de Mallorca	32239	406492		0	0	0	0	5.84	1	1	11	0	0	0	45.00	9	3	8	1	70	E	E	2
39	1	0	0	.	0	0	0	0	1	0	1	0	1	0	0	4	1999	20	1	51.25	11	3	1	5.62		07014 - Palma de Mallorca	32239	406492		0	0	0	0	5.84	1	1	11	0	0	0	45.00	9	3	8	1	70	E	E	2
39	1	0	0	.	0	0	0	0	1	0	1	0	1	0	0	5	1999	20	1	51.25	11	3	1	5.62		07014 - Palma de Mallorca	32239	406492		0	0	0	0	5.84	1	1	11	0	0	0	45.00	9	3	8	1	70	E	E	2
39	1	0	0	.	0	0	0	0	1	0	1	0	1	0	0	6	1999	20	1	51.25	11	3	1	5.62		07014 - Palma de Mallorca	32239	406492		0	0	0	0	5.84	1	1	11	0	0	0	45.00	9	3	8	1	70	E	E	2
39	1	0	0	.	0	0	0	0	1	0	1	0	1	0	0	7	1999	20	1	51.25	11	3	1	5.62		07014 - Palma de Mallorca	32239	406492		0	0	0	0	5.84	1	1	11	0	0	0	45.00	9	3	8	1	70	E	E	2
39	1	0	0	.	0	0	0	0	1	0	1	0	1	0	0	8	1999	20	1	51.25	11	3	1	5.62		07014 - Palma de Mallorca	32239	406492		0	0	0	0	5.84	1	1	11	0	0	0	45.00	9	3	8	1	70	E	E	2
39	1	0	0	.	0	0	0	0	1	0	1	0	1	0	0	9	1999	20	1	51.25	11	3	1	5.62		07014 - Palma de Mallorca	32239	406492		0	0	0	0	5.84	1	1	11	0	0	0	45.00	9	3	8	1	70	E	E	2
39	1	0	0	.	0	0	0	0	1	0	1	0	1	0	0	10	1999	20	1	51.25	11	3	1	5.62		07014 - Palma de Mallorca	32239	406492		0	0	0	0	5.84	1	1	11	0	0	0	45.00	9	3	8	1	70	E	E	2
39	0	0	0	.	0	0	0	0	0	0	0	0	0	0	0	11	1999	20	1	51.25	11	3	1	5.62		07014 - Palma de Mallorca	32239	406492		0	0	0	0	5.84	1	1	11	0	0	0	45.00	9	3	8	1	70	E	E	2
40	1	0	0	.	0	0	0	0	1	0	1	0	1	0	0	1			0	31.25	9	11	1		Troyes en Francia	Troyes	25100	60928				1	1			1	11	1	0	0	35.00	7	0	13	0	65	D	E	2
40	1	0	0	.	0	0	0	0	1	0	1	0	1	0	0	2			0	31.25	9	11	1			Troyes	25100	60928				1	1			1	11	1	0	0	35.00	7	0	13	0	65	D	E	2
40	1	0	0	.	0	0	0	0	1	0	1	0	1	0	0	3			0	31.25	9	11	1			Troyes	25100	60928				1	1			1	11	1	0	0	35.00	7	0	13	0	65	D	E	2
40	1	0	0	.	0	0	0	0	1	0	1	0	1	0	0	4			0	31.25	9	11	1			Troyes	25100	60928				1	1			1	11	1	0	0	35.00	7	0	13	0	65	D	E	2
40	0	0	0	.	0	0	0	0	0	0	1	0	1	0	0	5			0	31.25	9	11	1			Troyes	25100	60928				1	1			1	11	1	0	0	35.00	7	0	13	0	65	D	E	2
40	0	0	0	.	0	0	0	0	0	0	0	0	1	0	0	6			0	31.25	9	11	1			Troyes	25100	60928				1	1			1	11	1	0	0	35.00	7	0	13	0	65	D	E	2
40	0	0	0	.	0	0	0	0	0	0	0	0	1	0	0	7			0	31.25	9	11	1			Troyes	25100	60928				1	1			1	11	1	0	0	35.00	7	0	13	0	65	D	E	2
40	0	0	0	.	0	0	0	0	0	0	0	0	0	0	0	8			0	31.25	9	11	1			Troyes	25100	60928				1	1			1	11	1	0	0	35.00	7	0	13	0	65	D	E	2
40	0	0	0	.	0	0	0	0	0	0	0	0	0	0	0	9			0	31.25	9	11	1			Troyes	25100	60928				1	1			1	11	1	0	0	35.00	7	0	13	0	65	D	E	2
40	0	0	0	.	0	0	0	0	0	0	0	0	0	0	0	10			0	31.25	9	11	1			Troyes	25100	60928				1	1			1	11	1	0	0	35.00	7	0	13	0	65	D	E	2
40	0	0	0	.	0	0	0	0	0	0	0	0	0	0	0	11			0	31.25	9	11	1			Troyes	25100	60928				1	1			1	11	1	0	0	35.00	7	0	13	0	65	D	E	2
41	1	0	0	.	0	0	0	0	1	0	1	0	1	0	0	1	2000	19	0	66.25	14	3	3	7.1		07300 Inca	22676	31255		0	0	0	0	7.37	1	1	11	0	0	0	70.00	14	1	5	2	80	C	E	2
41	1	0	0	.	0	0	0	0	1	0	1	0	1	0	0	2	2000	19	0	66.25	14	3	3	7.1		07300 Inca	22676	31255		0	0	0	0	7.37	1	1	11	0	0	0	70.00	14	1	5	2	80	C	E	2
41	1	0	0	.	0	0	0	0	1	0	1	0	1	0	0	3	2000	19	0	66.25	14	3	3	7.1		07300 Inca	22676	31255		0	0	0	0	7.37	1	1	11	0	0	0	70.00	14	1	5	2	80	C	E	2
41	1	0	0	.	0	0	0	0	1	0	1	0	1	0	0	4	2000	19	0	66.25	14	3	3	7.1		07300 Inca	22676	31255		0	0	0	0	7.37	1	1	11	0	0	0	70.00	14	1	5	2	80	C	E	2
41	1	0	0	.	0	0	0	0	1	0	1	0	1	0	0	5	2000	19	0	66.25	14	3	3	7.1		07300 Inca	22676	31255		0	0	0	0	7.37	1	1	11	0	0	0	70.00	14	1	5	2	80	C	E	2
41	1	0	0	.	0	0	0	0	1	0	1	0	1	0	0	6	2000	19	0	66.25	14	3	3	7.1		07300 Inca	22676	31255		0	0	0	0	7.37	1	1	11	0	0	0	70.00	14	1	5	2	80	C	E	2
41	1	0	0	.	0	0	0	0	1	0	1	0	1	0	0	7	2000	19	0	66.25	14	3	3	7.1		07300 Inca	22676	31255		0	0	0	0	7.37	1	1	11	0	0	0	70.00	14	1	5	2	80	C	E	2
41	1	0	0	.	0	0	0	0	1	0	1	0	1	0	0	8	2000	19	0	66.25	14	3	3	7.1		07300 Inca	22676	31255		0	0	0	0	7.37	1	1	11	0	0	0	70.00	14	1	5	2	80	C	E	2
41	1	0	0	.	0	0	0	0	1	0	1	0	0	0	0	9	2000	19	0	66.25	14	3	3	7.1		07300 Inca	22676	31255		0	0	0	0	7.37	1	1	11	0	0	0	70.00	14	1	5	2	80	C	E	2
41	0	0	0	.	0	0	0	0	0	0	0	0	0	0	0	10	2000	19	0	66.25	14	3	3	7.1		07300 Inca	22676	31255		0	0	0	0	7.37	1	1	11	0	0	0	70.00	14	1	5	2	80	C	E	2
41	0	0	0	.	0	0	0	0	0	0	0	0	0	0	0	11	2000	19	0	66.25	14	3	3	7.1		07300 Inca	22676	31255		0	0	0	0	7.37	1	1	11	0	0	0	70.00	14	1	5	2	80	C	E	2
42	1	0	0	.	0	0	0	0	1	0	1	0	1	0	0	1	2000	19	0	15	5	8	7	5.95		07013 - Palma de Mallorca	25753	406492		0	0	0	0	6.79	1	1	11	0	0	0	30.00	6	4	10	1	70	E	E	2
42	1	0	0	.	0	0	0	0	1	0	1	0	1	0	0	2	2000	19	0	15	5	8	7	5.95		7013 - Palma de Mallorca	25753	406492		0	0	0	0	6.79	1	1	11	0	0	0	30.00	6	4	10	1	70	E	E	2
42	1	0	0	.	0	0	0	0	1	0	1	0	1	0	0	3	2000	19	0	15	5	8	7	5.95		7013 - Palma de Mallorca	25753	406492		0	0	0	0	6.79	1	1	11	0	0	0	30.00	6	4	10	1	70	E	E	2
42	1	0	0	.	0	0	0	0	1	0	0	0	0	0	0	4	2000	19	0	15	5	8	7	5.95		7013 - Palma de Mallorca	25753	406492		0	0	0	0	6.79	1	1	11	0	0	0	30.00	6	4	10	1	70	E	E	2
42	1	0	0	.	0	0	0	0	1	0	0	0	0	0	0	5	2000	19	0	15	5	8	7	5.95		7013 - Palma de Mallorca	25753	406492		0	0	0	0	6.79	1	1	11	0	0	0	30.00	6	4	10	1	70	E	E	2
42	0	0	0	.	0	0	0	0	0	0	0	0	0	0	0	6	2000	19	0	15	5	8	7	5.95		7013 - Palma de Mallorca	25753	406492		0	0	0	0	6.79	1	1	11	0	0	0	30.00	6	4	10	1	70	E	E	2
42	0	0	0	.	0	0	0	0	0	0	0	0	0	0	0	7	2000	19	0	15	5	8	7	5.95		7013 - Palma de Mallorca	25753	406492		0	0	0	0	6.79	1	1	11	0	0	0	30.00	6	4	10	1	70	E	E	2
42	0	0	0	.	0	0	0	0	0	0	0	0	0	0	0	8	2000	19	0	15	5	8	7	5.95		7013 - Palma de Mallorca	25753	406492		0	0	0	0	6.79	1	1	11	0	0	0	30.00	6	4	10	1	70	E	E	2
42	0	0	0	.	0	0	0	0	0	0	0	0	0	0	0	9	2000	19	0	15	5	8	7	5.95		7013 - Palma de Mallorca	25753	406492		0	0	0	0	6.79	1	1	11	0	0	0	30.00	6	4	10	1	70	E	E	2
42	0	0	0	.	0	0	0	0	0	0	0	0	0	0	0	10	2000	19	0	15	5	8	7	5.95		7013 - Palma de Mallorca	25753	406492		0	0	0	0	6.79	1	1	11	0	0	0	30.00	6	4	10	1	70	E	E	2
42	0	0	0	.	0	0	0	0	0	0	0	0	0	0	0	11	2000	19	0	15	5	8	7	5.95		7013 - Palma de Mallorca	25753	406492		0	0	0	0	6.79	1	1	11	0	0	0	30.00	6	4	10	1	70	E	E	2
43	1	0	0	.	0	0	0	0	1	0	1	0	1	0	0	1	1999	20	0	57.5	13	6	1	.	Agora Portals International School	07181 Portals Nous	29391	49063				0	1	8.17	1	1	11	0	0	0	55.00	11	3	6	1	65	A	E	2
43	1	0	0	.	0	0	0	0	1	0	1	0	1	0	0	2	1999	20	0	57.5	13	6	1	.	Calvià	07181 Portals Nous	29391	49063				0	1	8.17	1	1	11	0	0	0	55.00	11	3	6	1	65	A	E	2
43	1	0	0	.	0	0	0	0	1	0	0	0	1	0	0	3	1999	20	0	57.5	13	6	1	.		07181 Portals Nous	29391	49063				0	1	8.17	1	1	11	0	0	0	55.00	11	3	6	1	65	A	E	2
43	1	0	0	.	0	0	0	0	1	0	0	0	1	0	0	4	1999	20	0	57.5	13	6	1	.		07181 Portals Nous	29391	49063				0	1	8.17	1	1	11	0	0	0	55.00	11	3	6	1	65	A	E	2
43	1	0	0	.	0	0	0	0	1	0	0	0	1	0	0	5	1999	20	0	57.5	13	6	1	.		07181 Portals Nous	29391	49063				0	1	8.17	1	1	11	0	0	0	55.00	11	3	6	1	65	A	E	2
43	0	0	0	.	0	0	0	0	0	0	0	0	0	0	0	6	1999	20	0	57.5	13	6	1	.		07181 Portals Nous	29391	49063				0	1	8.17	1	1	11	0	0	0	55.00	11	3	6	1	65	A	E	2
43	0	0	0	.	0	0	0	0	0	0	0	0	0	0	0	7	1999	20	0	57.5	13	6	1	.		07181 Portals Nous	29391	49063				0	1	8.17	1	1	11	0	0	0	55.00	11	3	6	1	65	A	E	2
43	0	0	0	.	0	0	0	0	0	0	0	0	0	0	0	8	1999	20	0	57.5	13	6	1	.		07181 Portals Nous	29391	49063				0	1	8.17	1	1	11	0	0	0	55.00	11	3	6	1	65	A	E	2
43	0	0	0	.	0	0	0	0	0	0	0	0	0	0	0	9	1999	20	0	57.5	13	6	1	.		07181 Portals Nous	29391	49063				0	1	8.17	1	1	11	0	0	0	55.00	11	3	6	1	65	A	E	2
43	0	0	0	.	0	0	0	0	0	0	0	0	0	0	0	10	1999	20	0	57.5	13	6	1	.		07181 Portals Nous	29391	49063				0	1	8.17	1	1	11	0	0	0	55.00	11	3	6	1	65	A	E	2
43	0	0	0	.	0	0	0	0	0	0	0	0	0	0	0	11	1999	20	0	57.5	13	6	1	.		07181 Portals Nous	29391	49063				0	1	8.17	1	1	11	0	0	0	55.00	11	3	6	1	65	A	E	2
44	1	0	0	.	1	2	2	1	1	1	1	1	0	2	2	1	2000	19	0	41.25	10	7	3	6.13		07005 Palma	20038	406492		0	0	0	0	6.95	1	1	11	0	0	0	35.00	7	2	11	2	51	C	E	2
44	0	0	0	.	1	2	2	1	0	1	1	1	1	2	2	2	2000	19	0	41.25	10	7	3	6.13		07005 Palma	20038	406492		0	0	0	0	6.95	1	1	11	0	0	0	35.00	7	2	11	2	51	C	E	2
44	1	0	0	.	1	2	2	1	1	1	1	1	0	2	2	3	2000	19	0	41.25	10	7	3	6.13		07005 Palma	20038	406492		0	0	0	0	6.95	1	1	11	0	0	0	35.00	7	2	11	2	51	C	E	2
44	1	0	0	.	1	2	2	1	1	1	1	1	0	2	2	4	2000	19	0	41.25	10	7	3	6.13		07005 Palma	20038	406492		0	0	0	0	6.95	1	1	11	0	0	0	35.00	7	2	11	2	51	C	E	2
44	1	0	0	.	1	2	2	1	1	1	0	1	1	2	2	5	2000	19	0	41.25	10	7	3	6.13		07005 Palma	20038	406492		0	0	0	0	6.95	1	1	11	0	0	0	35.00	7	2	11	2	51	C	E	2
44	0	0	0	.	1	2	2	1	0	1	0	1	1	2	2	6	2000	19	0	41.25	10	7	3	6.13		07005 Palma	20038	406492		0	0	0	0	6.95	1	1	11	0	0	0	35.00	7	2	11	2	51	C	E	2
44	1	0	0	.	1	2	2	1	1	1	1	1	0	2	2	7	2000	19	0	41.25	10	7	3	6.13		07005 Palma	20038	406492		0	0	0	0	6.95	1	1	11	0	0	0	35.00	7	2	11	2	51	C	E	2
44	1	0	0	.	1	2	2	1	1	1	0	1	0	2	2	8	2000	19	0	41.25	10	7	3	6.13		07005 Palma	20038	406492		0	0	0	0	6.95	1	1	11	0	0	0	35.00	7	2	11	2	51	C	E	2
44	0	0	0	.	1	2	2	1	0	1	1	1	0	2	2	9	2000	19	0	41.25	10	7	3	6.13		07005 Palma	20038	406492		0	0	0	0	6.95	1	1	11	0	0	0	35.00	7	2	11	2	51	C	E	2
44	0	0	0	.	1	2	2	1	0	1	1	1	1	2	2	10	2000	19	0	41.25	10	7	3	6.13		07005 Palma	20038	406492		0	0	0	0	6.95	1	1	11	0	0	0	35.00	7	2	11	2	51	C	E	2
44	0	0	0	.	1	2	2	1	0	1	0	1	1	2	2	11	2000	19	0	41.25	10	7	3	6.13		07005 Palma	20038	406492		0	0	0	0	6.95	1	1	11	0	0	0	35.00	7	2	11	2	51	C	E	2
45	0	0	0	.	1	1	1	1	0	0	1	0	1	1	0	1	1996	23	0	67.5	14	2	4	.	public por becas de deporte	Palma	23568	406492		1	1	0	0	7.82	1	1	11	0	0	0	60.00	12	2	6	0	70	D	E	2
45	1	0	0	.	1	1	1	1	1	0	1	0	1	1	0	2	1996	23	0	67.5	14	2	4	.	ha estado en alto rendimiento	Palma	23568	406492		1	1	0	0	7.82	1	1	11	0	0	0	60.00	12	2	6	0	70	D	E	2
45	1	0	0	.	1	1	1	1	1	0	1	0	1	1	0	3	1996	23	0	67.5	14	2	4	.	Vive en palma	Palma	23568	406492		1	1	0	0	7.82	1	1	11	0	0	0	60.00	12	2	6	0	70	D	E	2
45	1	0	0	.	1	1	1	1	1	0	1	0	1	1	0	4	1996	23	0	67.5	14	2	4	.		Palma	23568	406492		1	1	0	0	7.82	1	1	11	0	0	0	60.00	12	2	6	0	70	D	E	2
45	1	0	0	.	1	1	1	1	1	0	1	0	1	1	0	5	1996	23	0	67.5	14	2	4	.		Palma	23568	406492		1	1	0	0	7.82	1	1	11	0	0	0	60.00	12	2	6	0	70	D	E	2
45	1	0	0	.	1	1	1	1	1	0	0	0	1	1	0	6	1996	23	0	67.5	14	2	4	.		Palma	23568	406492		1	1	0	0	7.82	1	1	11	0	0	0	60.00	12	2	6	0	70	D	E	2
45	1	0	0	.	1	1	1	1	1	0	0	0	1	1	0	7	1996	23	0	67.5	14	2	4	.		Palma	23568	406492		1	1	0	0	7.82	1	1	11	0	0	0	60.00	12	2	6	0	70	D	E	2
45	0	0	0	.	1	1	1	1	0	0	0	0	1	1	0	8	1996	23	0	67.5	14	2	4	.		Palma	23568	406492		1	1	0	0	7.82	1	1	11	0	0	0	60.00	12	2	6	0	70	D	E	2
45	1	0	0	.	1	1	1	1	1	0	0	0	1	1	0	9	1996	23	0	67.5	14	2	4	.		Palma	23568	406492		1	1	0	0	7.82	1	1	11	0	0	0	60.00	12	2	6	0	70	D	E	2
45	1	0	0	.	1	1	1	1	1	0	0	0	1	1	0	10	1996	23	0	67.5	14	2	4	.		Palma	23568	406492		1	1	0	0	7.82	1	1	11	0	0	0	60.00	12	2	6	0	70	D	E	2
45	1	0	0	.	1	1	1	1	1	0	0	0	1	1	0	11	1996	23	0	67.5	14	2	4	.		Palma	23568	406492		1	1	0	0	7.82	1	1	11	0	0	0	60.00	12	2	6	0	70	D	E	2
46	1	0	0	.	0	0	0	0	1	0	1	0	1	0	0	1	2000	19	0	18.75	6	9	5	6.54		07011 Palma	22356	406492		1	1	0	0	7.84	1	1	11	0	0	0	55.00	11	0	9	1	70	C	E	2
46	1	0	0	.	0	0	0	0	1	0	1	0	1	0	0	2	2000	19	0	18.75	6	9	5	6.54		07011 Palma	22356	406492		1	1	0	0	7.84	1	1	11	0	0	0	55.00	11	0	9	1	70	C	E	2
46	1	0	0	.	0	0	0	0	1	0	1	0	1	0	0	3	2000	19	0	18.75	6	9	5	6.54		07011 Palma	22356	406492		1	1	0	0	7.84	1	1	11	0	0	0	55.00	11	0	9	1	70	C	E	2
46	1	0	0	.	0	0	0	0	1	0	1	0	1	0	0	4	2000	19	0	18.75	6	9	5	6.54		07011 Palma	22356	406492		1	1	0	0	7.84	1	1	11	0	0	0	55.00	11	0	9	1	70	C	E	2
46	1	0	0	.	0	0	0	0	1	0	1	0	1	0	0	5	2000	19	0	18.75	6	9	5	6.54		07011 Palma	22356	406492		1	1	0	0	7.84	1	1	11	0	0	0	55.00	11	0	9	1	70	C	E	2
46	0	0	0	.	0	0	0	0	0	0	0	0	1	0	0	6	2000	19	0	18.75	6	9	5	6.54		07011 Palma	22356	406492		1	1	0	0	7.84	1	1	11	0	0	0	55.00	11	0	9	1	70	C	E	2
46	0	0	0	.	0	0	0	0	0	0	0	0	1	0	0	7	2000	19	0	18.75	6	9	5	6.54		07011 Palma	22356	406492		1	1	0	0	7.84	1	1	11	0	0	0	55.00	11	0	9	1	70	C	E	2
46	0	0	0	.	0	0	0	0	0	0	0	0	0	0	0	8	2000	19	0	18.75	6	9	5	6.54		07011 Palma	22356	406492		1	1	0	0	7.84	1	1	11	0	0	0	55.00	11	0	9	1	70	C	E	2
46	0	0	0	.	0	0	0	0	0	0	0	0	0	0	0	9	2000	19	0	18.75	6	9	5	6.54		07011 Palma	22356	406492		1	1	0	0	7.84	1	1	11	0	0	0	55.00	11	0	9	1	70	C	E	2
46	0	0	0	.	0	0	0	0	0	0	0	0	0	0	0	10	2000	19	0	18.75	6	9	5	6.54		07011 Palma	22356	406492		1	1	0	0	7.84	1	1	11	0	0	0	55.00	11	0	9	1	70	C	E	2
46	0	0	0	.	0	0	0	0	0	0	0	0	0	0	0	11	2000	19	0	18.75	6	9	5	6.54		07011 Palma	22356	406492		1	1	0	0	7.84	1	1	11	0	0	0	55.00	11	0	9	1	70	C	E	2
47	1	0	0	.	0	0	0	0	1	0	1	0	1	0	0	1	2000	19	0	51.25	11	3	6	7.25		07620 Llucmajor	27058	35513		1	1	0	0	8.42	1	1	11	0	0	0	65.00	13	4	3	0	70	C	E	2
47	1	0	0	.	0	0	0	0	1	0	1	0	1	0	0	2	2000	19	0	51.25	11	3	6	7.25		07620 Llucmajor	27058	35513		1	1	0	0	8.42	1	1	11	0	0	0	65.00	13	4	3	0	70	C	E	2
47	1	0	0	.	0	0	0	0	1	0	1	0	1	0	0	3	2000	19	0	51.25	11	3	6	7.25		07620 Llucmajor	27058	35513		1	1	0	0	8.42	1	1	11	0	0	0	65.00	13	4	3	0	70	C	E	2
47	1	0	0	.	0	0	0	0	1	0	1	0	1	0	0	4	2000	19	0	51.25	11	3	6	7.25		07620 Llucmajor	27058	35513		1	1	0	0	8.42	1	1	11	0	0	0	65.00	13	4	3	0	70	C	E	2
47	1	0	0	.	0	0	0	0	1	0	1	0	1	0	0	5	2000	19	0	51.25	11	3	6	7.25		07620 Llucmajor	27058	35513		1	1	0	0	8.42	1	1	11	0	0	0	65.00	13	4	3	0	70	C	E	2
47	0	0	0	.	0	0	0	0	0	0	0	0	1	0	0	6	2000	19	0	51.25	11	3	6	7.25		07620 Llucmajor	27058	35513		1	1	0	0	8.42	1	1	11	0	0	0	65.00	13	4	3	0	70	C	E	2
47	0	0	0	.	0	0	0	0	0	0	0	0	0	0	0	7	2000	19	0	51.25	11	3	6	7.25		07620 Llucmajor	27058	35513		1	1	0	0	8.42	1	1	11	0	0	0	65.00	13	4	3	0	70	C	E	2
47	0	0	0	.	0	0	0	0	0	0	0	0	0	0	0	8	2000	19	0	51.25	11	3	6	7.25		07620 Llucmajor	27058	35513		1	1	0	0	8.42	1	1	11	0	0	0	65.00	13	4	3	0	70	C	E	2
47	0	0	0	.	0	0	0	0	0	0	0	0	0	0	0	9	2000	19	0	51.25	11	3	6	7.25		07620 Llucmajor	27058	35513		1	1	0	0	8.42	1	1	11	0	0	0	65.00	13	4	3	0	70	C	E	2
47	0	0	0	.	0	0	0	0	0	0	0	0	0	0	0	10	2000	19	0	51.25	11	3	6	7.25		07620 Llucmajor	27058	35513		1	1	0	0	8.42	1	1	11	0	0	0	65.00	13	4	3	0	70	C	E	2
47	0	0	0	.	0	0	0	0	0	0	0	0	0	0	0	11	2000	19	0	51.25	11	3	6	7.25		07620 Llucmajor	27058	35513		1	1	0	0	8.42	1	1	11	0	0	0	65.00	13	4	3	0	70	C	E	2
48	1	0	0	.	1	2	1	0	1	0	1	0	1	0	0	1	1999	20	0	1.25	6	11	3	5.01		07008 Palma	18159	406492		0	0	0	0	5.42	1	1	11	0	0	0	50.00	10	2	8	1	60	E	E	2
48	1	0	0	.	1	2	1	0	1	0	1	0	1	0	0	2	1999	20	0	1.25	6	11	3	5.01		07008 Palma	18159	406492		0	0	0	0	5.42	1	1	11	0	0	0	50.00	10	2	8	1	60	E	E	2
48	1	0	0	.	1	2	1	0	1	0	1	0	1	0	0	3	1999	20	0	1.25	6	11	3	5.01		07008 Palma	18159	406492		0	0	0	0	5.42	1	1	11	0	0	0	50.00	10	2	8	1	60	E	E	2
48	1	0	0	.	1	2	1	0	1	0	1	0	1	0	0	4	1999	20	0	1.25	6	11	3	5.01		07008 Palma	18159	406492		0	0	0	0	5.42	1	1	11	0	0	0	50.00	10	2	8	1	60	E	E	2
48	1	0	0	.	1	2	1	0	1	0	1	0	1	0	0	5	1999	20	0	1.25	6	11	3	5.01		07008 Palma	18159	406492		0	0	0	0	5.42	1	1	11	0	0	0	50.00	10	2	8	1	60	E	E	2
48	1	0	0	.	1	2	1	0	1	0	1	0	1	0	0	6	1999	20	0	1.25	6	11	3	5.01		07008 Palma	18159	406492		0	0	0	0	5.42	1	1	11	0	0	0	50.00	10	2	8	1	60	E	E	2
48	1	0	0	.	1	2	1	0	1	0	1	0	1	0	0	7	1999	20	0	1.25	6	11	3	5.01		07008 Palma	18159	406492		0	0	0	0	5.42	1	1	11	0	0	0	50.00	10	2	8	1	60	E	E	2
48	1	0	0	.	1	2	1	0	1	0	1	0	1	0	0	8	1999	20	0	1.25	6	11	3	5.01		07008 Palma	18159	406492		0	0	0	0	5.42	1	1	11	0	0	0	50.00	10	2	8	1	60	E	E	2
48	1	0	0	.	1	2	1	0	1	0	1	0	0	0	0	9	1999	20	0	1.25	6	11	3	5.01		07008 Palma	18159	406492		0	0	0	0	5.42	1	1	11	0	0	0	50.00	10	2	8	1	60	E	E	2
48	1	0	0	.	1	2	1	0	1	0	1	0	0	0	0	10	1999	20	0	1.25	6	11	3	5.01		07008 Palma	18159	406492		0	0	0	0	5.42	1	1	11	0	0	0	50.00	10	2	8	1	60	E	E	2
48	1	0	0	.	1	2	1	0	1	0	1	0	0	0	0	11	1999	20	0	1.25	6	11	3	5.01		07008 Palma	18159	406492		0	0	0	0	5.42	1	1	11	0	0	0	50.00	10	2	8	1	60	E	E	2
49	1	0	0	.	0	0	0	0	1	0	1	0	1	0	0	1	2000	19	0	30	7	4	9	6.21		07012 Palma	40166	406492		0	0	0	0	6.68	1	1	11	0	0	0	55.00	11	7	2	2	55	D	E	2
49	1	0	0	.	0	0	0	0	1	0	1	0	1	0	0	2	2000	19	0	30	7	4	9	6.21		07012 Palma	40166	406492		0	0	0	0	6.68	1	1	11	0	0	0	55.00	11	7	2	2	55	D	E	2
49	1	0	0	.	0	0	0	0	1	0	1	0	1	0	0	3	2000	19	0	30	7	4	9	6.21		07012 Palma	40166	406492		0	0	0	0	6.68	1	1	11	0	0	0	55.00	11	7	2	2	55	D	E	2
49	1	0	0	.	0	0	0	0	1	0	1	0	1	0	0	4	2000	19	0	30	7	4	9	6.21		07012 Palma	40166	406492		0	0	0	0	6.68	1	1	11	0	0	0	55.00	11	7	2	2	55	D	E	2
49	1	0	0	.	0	0	0	0	1	0	1	0	1	0	0	5	2000	19	0	30	7	4	9	6.21		07012 Palma	40166	406492		0	0	0	0	6.68	1	1	11	0	0	0	55.00	11	7	2	2	55	D	E	2
49	1	0	0	.	0	0	0	0	1	0	1	0	1	0	0	6	2000	19	0	30	7	4	9	6.21		07012 Palma	40166	406492		0	0	0	0	6.68	1	1	11	0	0	0	55.00	11	7	2	2	55	D	E	2
49	1	0	0	.	0	0	0	0	1	0	1	0	1	0	0	7	2000	19	0	30	7	4	9	6.21		07012 Palma	40166	406492		0	0	0	0	6.68	1	1	11	0	0	0	55.00	11	7	2	2	55	D	E	2
49	1	0	0	.	0	0	0	0	1	0	0	0	1	0	0	8	2000	19	0	30	7	4	9	6.21		07012 Palma	40166	406492		0	0	0	0	6.68	1	1	11	0	0	0	55.00	11	7	2	2	55	D	E	2
49	0	0	0	.	0	0	0	0	0	0	0	0	1	0	0	9	2000	19	0	30	7	4	9	6.21		07012 Palma	40166	406492		0	0	0	0	6.68	1	1	11	0	0	0	55.00	11	7	2	2	55	D	E	2
49	0	0	0	.	0	0	0	0	0	0	0	0	1	0	0	10	2000	19	0	30	7	4	9	6.21		07012 Palma	40166	406492		0	0	0	0	6.68	1	1	11	0	0	0	55.00	11	7	2	2	55	D	E	2
49	0	0	0	.	0	0	0	0	0	0	0	0	0	0	0	11	2000	19	0	30	7	4	9	6.21		07012 Palma	40166	406492		0	0	0	0	6.68	1	1	11	0	0	0	55.00	11	7	2	2	55	D	E	2
50	1	0	0	.	0	0	0	0	1	0	1	0	0	0	0	1	2000	19	0	57.5	12	2	6	6.87		07009 Palma	18994	406492		1	1	0	0	8.32	1	1	11	0	0	0	45.00	9	8	3	0	60	C	E	2
50	1	0	0	.	0	0	0	0	1	0	1	0	0	0	0	2	2000	19	0	57.5	12	2	6	6.87		07009 Palma	18994	406492		1	1	0	0	8.32	1	1	11	0	0	0	45.00	9	8	3	0	60	C	E	2
50	1	0	0	.	0	0	0	0	1	0	1	0	0	0	0	3	2000	19	0	57.5	12	2	6	6.87		07009 Palma	18994	406492		1	1	0	0	8.32	1	1	11	0	0	0	45.00	9	8	3	0	60	C	E	2
50	1	0	0	.	0	0	0	0	1	0	1	0	0	0	0	4	2000	19	0	57.5	12	2	6	6.87		07009 Palma	18994	406492		1	1	0	0	8.32	1	1	11	0	0	0	45.00	9	8	3	0	60	C	E	2
50	1	0	0	.	0	0	0	0	1	0	1	0	0	0	0	5	2000	19	0	57.5	12	2	6	6.87		07009 Palma	18994	406492		1	1	0	0	8.32	1	1	11	0	0	0	45.00	9	8	3	0	60	C	E	2
50	1	0	0	.	0	0	0	0	1	0	1	0	0	0	0	6	2000	19	0	57.5	12	2	6	6.87		07009 Palma	18994	406492		1	1	0	0	8.32	1	1	11	0	0	0	45.00	9	8	3	0	60	C	E	2
50	1	0	0	.	0	0	0	0	1	0	1	0	0	0	0	7	2000	19	0	57.5	12	2	6	6.87		07009 Palma	18994	406492		1	1	0	0	8.32	1	1	11	0	0	0	45.00	9	8	3	0	60	C	E	2
50	1	0	0	.	0	0	0	0	1	0	1	0	0	0	0	8	2000	19	0	57.5	12	2	6	6.87		07009 Palma	18994	406492		1	1	0	0	8.32	1	1	11	0	0	0	45.00	9	8	3	0	60	C	E	2
50	0	0	0	.	0	0	0	0	0	0	0	0	0	0	0	9	2000	19	0	57.5	12	2	6	6.87		07009 Palma	18994	406492		1	1	0	0	8.32	1	1	11	0	0	0	45.00	9	8	3	0	60	C	E	2
50	0	0	0	.	0	0	0	0	0	0	0	0	0	0	0	10	2000	19	0	57.5	12	2	6	6.87		07009 Palma	18994	406492		1	1	0	0	8.32	1	1	11	0	0	0	45.00	9	8	3	0	60	C	E	2
50	0	0	0	.	0	0	0	0	0	0	0	0	0	0	0	11	2000	19	0	57.5	12	2	6	6.87		07009 Palma	18994	406492		1	1	0	0	8.32	1	1	11	0	0	0	45.00	9	8	3	0	60	C	E	2
51	1	0	0	.	0	0	0	0	1	0	1	0	1	0	0	1	1999	20	1	88.75	18	1	1	7.54		07760 Ciutadella de Menorca	22622	28838		1	1	0	0	8.47	1	1	11	0	0	0	90.00	18	1	1	2	50	A	E	2
51	1	0	0	.	0	0	0	0	1	0	1	0	1	0	0	2	1999	20	1	88.75	18	1	1	7.54		07760 Ciutadella de Menorca	22622	28838		1	1	0	0	8.47	1	1	11	0	0	0	90.00	18	1	1	2	50	A	E	2
51	1	0	0	.	0	0	0	0	1	0	1	0	1	0	0	3	1999	20	1	88.75	18	1	1	7.54		07760 Ciutadella de Menorca	22622	28838		1	1	0	0	8.47	1	1	11	0	0	0	90.00	18	1	1	2	50	A	E	2
51	1	0	0	.	0	0	0	0	1	0	1	0	1	0	0	4	1999	20	1	88.75	18	1	1	7.54		07760 Ciutadella de Menorca	22622	28838		1	1	0	0	8.47	1	1	11	0	0	0	90.00	18	1	1	2	50	A	E	2
51	1	0	0	.	0	0	0	0	1	0	1	0	1	0	0	5	1999	20	1	88.75	18	1	1	7.54		07760 Ciutadella de Menorca	22622	28838		1	1	0	0	8.47	1	1	11	0	0	0	90.00	18	1	1	2	50	A	E	2
51	0	0	0	.	0	0	0	0	0	0	0	0	0	0	0	6	1999	20	1	88.75	18	1	1	7.54		07760 Ciutadella de Menorca	22622	28838		1	1	0	0	8.47	1	1	11	0	0	0	90.00	18	1	1	2	50	A	E	2
51	0	0	0	.	0	0	0	0	0	0	0	0	0	0	0	7	1999	20	1	88.75	18	1	1	7.54		07760 Ciutadella de Menorca	22622	28838		1	1	0	0	8.47	1	1	11	0	0	0	90.00	18	1	1	2	50	A	E	2
51	0	0	0	.	0	0	0	0	0	0	0	0	0	0	0	8	1999	20	1	88.75	18	1	1	7.54		07760 Ciutadella de Menorca	22622	28838		1	1	0	0	8.47	1	1	11	0	0	0	90.00	18	1	1	2	50	A	E	2
51	0	0	0	.	0	0	0	0	0	0	0	0	0	0	0	9	1999	20	1	88.75	18	1	1	7.54		07760 Ciutadella de Menorca	22622	28838		1	1	0	0	8.47	1	1	11	0	0	0	90.00	18	1	1	2	50	A	E	2
51	0	0	0	.	0	0	0	0	0	0	0	0	0	0	0	10	1999	20	1	88.75	18	1	1	7.54		07760 Ciutadella de Menorca	22622	28838		1	1	0	0	8.47	1	1	11	0	0	0	90.00	18	1	1	2	50	A	E	2
51	0	0	0	.	0	0	0	0	0	0	0	0	0	0	0	11	1999	20	1	88.75	18	1	1	7.54		07760 Ciutadella de Menorca	22622	28838		1	1	0	0	8.47	1	1	11	0	0	0	90.00	18	1	1	2	50	A	E	2
52	1	0	0	.	0	0	0	0	1	0	1	0	1	0	0	1	1999	20	0	13.75	5	9	6	.	region este	Troyes	25100	60928			0	1	1	.	1	1	11	1	0	0	35.00	7	7	6	0	57.5	D	E	2
52	1	0	0	.	0	0	0	0	1	0	1	0	1	0	0	2	1999	20	0	13.75	5	9	6	.	Troyes	Troyes	25100	60928			0	1	1	.	1	1	11	1	0	0	35.00	7	7	6	0	57.5	D	E	2
52	1	0	0	.	0	0	0	0	1	0	1	0	1	0	0	3	1999	20	0	13.75	5	9	6	.		Troyes	25100	60928			0	1	1	.	1	1	11	1	0	0	35.00	7	7	6	0	57.5	D	E	2
52	1	0	0	.	0	0	0	0	1	0	1	0	1	0	0	4	1999	20	0	13.75	5	9	6	.		Troyes	25100	60928			0	1	1	.	1	1	11	1	0	0	35.00	7	7	6	0	57.5	D	E	2
52	1	0	0	.	0	0	0	0	1	0	1	0	1	0	0	5	1999	20	0	13.75	5	9	6	.		Troyes	25100	60928			0	1	1	.	1	1	11	1	0	0	35.00	7	7	6	0	57.5	D	E	2
52	1	0	0	.	0	0	0	0	1	0	1	0	0	0	0	6	1999	20	0	13.75	5	9	6	.		Troyes	25100	60928			0	1	1	.	1	1	11	1	0	0	35.00	7	7	6	0	57.5	D	E	2
52	1	0	0	.	0	0	0	0	1	0	1	0	1	0	0	7	1999	20	0	13.75	5	9	6	.		Troyes	25100	60928			0	1	1	.	1	1	11	1	0	0	35.00	7	7	6	0	57.5	D	E	2
52	1	0	0	.	0	0	0	0	1	0	1	0	1	0	0	8	1999	20	0	13.75	5	9	6	.		Troyes	25100	60928			0	1	1	.	1	1	11	1	0	0	35.00	7	7	6	0	57.5	D	E	2
52	1	0	0	.	0	0	0	0	1	0	1	0	0	0	0	9	1999	20	0	13.75	5	9	6	.		Troyes	25100	60928			0	1	1	.	1	1	11	1	0	0	35.00	7	7	6	0	57.5	D	E	2
52	1	0	0	.	0	0	0	0	1	0	1	0	0	0	0	10	1999	20	0	13.75	5	9	6	.		Troyes	25100	60928			0	1	1	.	1	1	11	1	0	0	35.00	7	7	6	0	57.5	D	E	2
52	0	0	0	.	0	0	0	0	0	0	0	0	0	0	0	11	1999	20	0	13.75	5	9	6	.		Troyes	25100	60928			0	1	1	.	1	1	11	1	0	0	35.00	7	7	6	0	57.5	D	E	2
53	1	0	0	.	1	2	1	1	1	1	1	0	1	2	1	1	2000	19	1	21.25	7	11	2	7.11	Calvià	07181 Son Ferrer, Calvia	29391	49063		1	1	0	0	7.32	1	1	11	0	0	0	60.00	12	2	6	0	73.5	D	E	2
53	0	0	0	.	1	2	1	1	0	1	1	0	1	2	1	2	2000	19	1	21.25	7	11	2	7.11		07181 Son Ferrer	29391	49063		1	1	0	0	7.32	1	1	11	0	0	0	60.00	12	2	6	0	73.5	D	E	2
53	0	0	0	.	1	2	1	1	0	1	0	0	1	2	1	3	2000	19	1	21.25	7	11	2	7.11		07181 Son Ferrer	29391	49063		1	1	0	0	7.32	1	1	11	0	0	0	60.00	12	2	6	0	73.5	D	E	2
53	1	0	0	.	1	2	1	1	1	1	0	0	0	2	1	4	2000	19	1	21.25	7	11	2	7.11		07181 Son Ferrer	29391	49063		1	1	0	0	7.32	1	1	11	0	0	0	60.00	12	2	6	0	73.5	D	E	2
53	1	0	0	.	1	2	1	1	1	1	0	0	0	2	1	5	2000	19	1	21.25	7	11	2	7.11		07181 Son Ferrer	29391	49063		1	1	0	0	7.32	1	1	11	0	0	0	60.00	12	2	6	0	73.5	D	E	2
53	0	0	0	.	1	2	1	1	0	1	0	0	0	2	1	6	2000	19	1	21.25	7	11	2	7.11		07181 Son Ferrer	29391	49063		1	1	0	0	7.32	1	1	11	0	0	0	60.00	12	2	6	0	73.5	D	E	2
53	0	0	0	.	1	2	1	1	0	1	1	0	0	2	1	7	2000	19	1	21.25	7	11	2	7.11		07181 Son Ferrer	29391	49063		1	1	0	0	7.32	1	1	11	0	0	0	60.00	12	2	6	0	73.5	D	E	2
53	1	0	0	.	1	2	1	1	1	1	1	0	0	2	1	8	2000	19	1	21.25	7	11	2	7.11		07181 Son Ferrer	29391	49063		1	1	0	0	7.32	1	1	11	0	0	0	60.00	12	2	6	0	73.5	D	E	2
53	1	0	0	.	1	2	1	1	1	1	0	0	0	2	1	9	2000	19	1	21.25	7	11	2	7.11		07181 Son Ferrer	29391	49063		1	1	0	0	7.32	1	1	11	0	0	0	60.00	12	2	6	0	73.5	D	E	2
53	0	0	0	.	1	2	1	1	0	1	0	0	0	2	1	10	2000	19	1	21.25	7	11	2	7.11		07181 Son Ferrer	29391	49063		1	1	0	0	7.32	1	1	11	0	0	0	60.00	12	2	6	0	73.5	D	E	2
53	0	0	0	.	1	2	1	1	0	1	0	0	0	2	1	11	2000	19	1	21.25	7	11	2	7.11		07181 Son Ferrer	29391	49063		1	1	0	0	7.32	1	1	11	0	0	0	60.00	12	2	6	0	73.5	D	E	2
54	1	0	0	.	0	0	0	0	1	0	1	0	1	0	0	1	2000	19	0	75	16	4	0	7.62		07009 Palma	18994	406492		1	1	0	0	8.16	1	1	11	0	0	0	70.00	14	3	3	2	75	C	E	2
54	1	0	0	.	0	0	0	0	1	0	1	0	1	0	0	2	2000	19	0	75	16	4	0	7.62		07009 Palma	18994	406492		1	1	0	0	8.16	1	1	11	0	0	0	70.00	14	3	3	2	75	C	E	2
54	1	0	0	.	0	0	0	0	1	0	1	0	1	0	0	3	2000	19	0	75	16	4	0	7.62		07009 Palma	18994	406492		1	1	0	0	8.16	1	1	11	0	0	0	70.00	14	3	3	2	75	C	E	2
54	1	0	0	.	0	0	0	0	1	0	1	0	1	0	0	4	2000	19	0	75	16	4	0	7.62		07009 Palma	18994	406492		1	1	0	0	8.16	1	1	11	0	0	0	70.00	14	3	3	2	75	C	E	2
54	1	0	0	.	0	0	0	0	1	0	1	0	1	0	0	5	2000	19	0	75	16	4	0	7.62		07009 Palma	18994	406492		1	1	0	0	8.16	1	1	11	0	0	0	70.00	14	3	3	2	75	C	E	2
54	1	0	0	.	0	0	0	0	1	0	1	0	0	0	0	6	2000	19	0	75	16	4	0	7.62		07009 Palma	18994	406492		1	1	0	0	8.16	1	1	11	0	0	0	70.00	14	3	3	2	75	C	E	2
54	0	0	0	.	0	0	0	0	0	0	1	0	0	0	0	7	2000	19	0	75	16	4	0	7.62		07009 Palma	18994	406492		1	1	0	0	8.16	1	1	11	0	0	0	70.00	14	3	3	2	75	C	E	2
54	0	0	0	.	0	0	0	0	0	0	1	0	0	0	0	8	2000	19	0	75	16	4	0	7.62		07009 Palma	18994	406492		1	1	0	0	8.16	1	1	11	0	0	0	70.00	14	3	3	2	75	C	E	2
54	0	0	0	.	0	0	0	0	0	0	0	0	0	0	0	9	2000	19	0	75	16	4	0	7.62		07009 Palma	18994	406492		1	1	0	0	8.16	1	1	11	0	0	0	70.00	14	3	3	2	75	C	E	2
54	0	0	0	.	0	0	0	0	0	0	0	0	0	0	0	10	2000	19	0	75	16	4	0	7.62		07009 Palma	18994	406492		1	1	0	0	8.16	1	1	11	0	0	0	70.00	14	3	3	2	75	C	E	2
54	0	0	0	.	0	0	0	0	0	0	0	0	0	0	0	11	2000	19	0	75	16	4	0	7.62		07009 Palma	18994	406492		1	1	0	0	8.16	1	1	11	0	0	0	70.00	14	3	3	2	75	C	E	2
55	1	0	0	.	0	0	0	0	1	0	1	0	1	0	0	1	1998	21	0	26.25	7	7	6	.	Wernigerode	Wernigerode	27500	35041			1	1	1	.	1	1	11	1	0	0	55.00	11	5	4	2	65	B	E	2
55	1	0	0	.	0	0	0	0	1	0	1	0	1	0	0	2	1998	21	0	26.25	7	7	6	.	Region de Sachsen	Wernigerode	27500	35041			1	1	1	.	1	1	11	1	0	0	55.00	11	5	4	2	65	B	E	2
55	1	0	0	.	0	0	0	0	1	0	1	0	1	0	0	3	1998	21	0	26.25	7	7	6	.		Wernigerode	27500	35041			1	1	1	.	1	1	11	1	0	0	55.00	11	5	4	2	65	B	E	2
55	1	0	0	.	0	0	0	0	1	0	1	0	1	0	0	4	1998	21	0	26.25	7	7	6	.		Wernigerode	27500	35041			1	1	1	.	1	1	11	1	0	0	55.00	11	5	4	2	65	B	E	2
55	1	0	0	.	0	0	0	0	1	0	1	0	1	0	0	5	1998	21	0	26.25	7	7	6	.		Wernigerode	27500	35041			1	1	1	.	1	1	11	1	0	0	55.00	11	5	4	2	65	B	E	2
55	1	0	0	.	0	0	0	0	1	0	1	0	1	0	0	6	1998	21	0	26.25	7	7	6	.		Wernigerode	27500	35041			1	1	1	.	1	1	11	1	0	0	55.00	11	5	4	2	65	B	E	2
55	1	0	0	.	0	0	0	0	1	0	1	0	1	0	0	7	1998	21	0	26.25	7	7	6	.		Wernigerode	27500	35041			1	1	1	.	1	1	11	1	0	0	55.00	11	5	4	2	65	B	E	2
55	1	0	0	.	0	0	0	0	1	0	1	0	1	0	0	8	1998	21	0	26.25	7	7	6	.		Wernigerode	27500	35041			1	1	1	.	1	1	11	1	0	0	55.00	11	5	4	2	65	B	E	2
55	0	0	0	.	0	0	0	0	0	0	0	0	0	0	0	9	1998	21	0	26.25	7	7	6	.		Wernigerode	27500	35041			1	1	1	.	1	1	11	1	0	0	55.00	11	5	4	2	65	B	E	2
55	0	0	0	.	0	0	0	0	0	0	0	0	0	0	0	10	1998	21	0	26.25	7	7	6	.		Wernigerode	27500	35041			1	1	1	.	1	1	11	1	0	0	55.00	11	5	4	2	65	B	E	2
55	0	0	0	.	0	0	0	0	0	0	0	0	0	0	0	11	1998	21	0	26.25	7	7	6	.		Wernigerode	27500	35041			1	1	1	.	1	1	11	1	0	0	55.00	11	5	4	2	65	B	E	2
56	1	0	0	.	0	0	0	0	1	0	1	0	1	0	0	1	2000	19	1	33.75	9	9	2	5.66		07010 Palma	25671	406492		1	1	0	0	6.16	1	1	11	0	0	0	60.00	12	0	8	0	45	B	E	2
56	1	0	0	.	0	0	0	0	1	0	1	0	1	0	0	2	2000	19	1	33.75	9	9	2	5.66		07010 Palma	25671	406492		1	1	0	0	6.16	1	1	11	0	0	0	60.00	12	0	8	0	45	B	E	2
56	1	0	0	.	0	0	0	0	1	0	1	0	1	0	0	3	2000	19	1	33.75	9	9	2	5.66		07010 Palma	25671	406492		1	1	0	0	6.16	1	1	11	0	0	0	60.00	12	0	8	0	45	B	E	2
56	1	0	0	.	0	0	0	0	1	0	1	0	1	0	0	4	2000	19	1	33.75	9	9	2	5.66		07010 Palma	25671	406492		1	1	0	0	6.16	1	1	11	0	0	0	60.00	12	0	8	0	45	B	E	2
56	1	0	0	.	0	0	0	0	1	0	1	0	1	0	0	5	2000	19	1	33.75	9	9	2	5.66		07010 Palma	25671	406492		1	1	0	0	6.16	1	1	11	0	0	0	60.00	12	0	8	0	45	B	E	2
56	0	0	0	.	0	0	0	0	0	0	0	0	0	0	0	6	2000	19	1	33.75	9	9	2	5.66		07010 Palma	25671	406492		1	1	0	0	6.16	1	1	11	0	0	0	60.00	12	0	8	0	45	B	E	2
56	0	0	0	.	0	0	0	0	0	0	0	0	0	0	0	7	2000	19	1	33.75	9	9	2	5.66		07010 Palma	25671	406492		1	1	0	0	6.16	1	1	11	0	0	0	60.00	12	0	8	0	45	B	E	2
56	0	0	0	.	0	0	0	0	0	0	0	0	0	0	0	8	2000	19	1	33.75	9	9	2	5.66		07010 Palma	25671	406492		1	1	0	0	6.16	1	1	11	0	0	0	60.00	12	0	8	0	45	B	E	2
56	0	0	0	.	0	0	0	0	0	0	0	0	0	0	0	9	2000	19	1	33.75	9	9	2	5.66		07010 Palma	25671	406492		1	1	0	0	6.16	1	1	11	0	0	0	60.00	12	0	8	0	45	B	E	2
56	0	0	0	.	0	0	0	0	0	0	0	0	0	0	0	10	2000	19	1	33.75	9	9	2	5.66		07010 Palma	25671	406492		1	1	0	0	6.16	1	1	11	0	0	0	60.00	12	0	8	0	45	B	E	2
56	0	0	0	.	0	0	0	0	0	0	0	0	0	0	0	11	2000	19	1	33.75	9	9	2	5.66		07010 Palma	25671	406492		1	1	0	0	6.16	1	1	11	0	0	0	60.00	12	0	8	0	45	B	E	2
57	1	0	0	.	1	2	2	1	1	1	1	1	1	2	2	1	2000	19	0					5.53		07010 Palma	25671	406492		1	1	0	0	5.89	1	1	11	0	0	0	40.00	8	7	5	2	50	C	E	2
57	1	0	0	.	1	2	2	1	1	1	1	1	1	2	2	2	2000	19	0					5.53		07010 Palma	25671	406492		1	1	0	0	5.89	1	1	11	0	0	0	40.00	8	7	5	2	50	C	E	2
57	0	0	0	.	1	2	2	1	0	1	0	1	0	2	2	3	2000	19	0					5.53		07010 Palma	25671	406492		1	1	0	0	5.89	1	1	11	0	0	0	40.00	8	7	5	2	50	C	E	2
57	0	0	0	.	1	2	2	1	0	1	0	1	1	2	2	4	2000	19	0					5.53		07010 Palma	25671	406492		1	1	0	0	5.89	1	1	11	0	0	0	40.00	8	7	5	2	50	C	E	2
57	0	0	0	.	1	2	2	1	0	1	1	1	1	2	2	5	2000	19	0					5.53		07010 Palma	25671	406492		1	1	0	0	5.89	1	1	11	0	0	0	40.00	8	7	5	2	50	C	E	2
57	1	0	0	.	1	2	2	1	1	1	0	1	1	2	2	6	2000	19	0					5.53		07010 Palma	25671	406492		1	1	0	0	5.89	1	1	11	0	0	0	40.00	8	7	5	2	50	C	E	2
57	0	0	0	.	1	2	2	1	0	1	1	1	0	2	2	7	2000	19	0					5.53		07010 Palma	25671	406492		1	1	0	0	5.89	1	1	11	0	0	0	40.00	8	7	5	2	50	C	E	2
57	1	0	0	.	1	2	2	1	1	1	0	1	0	2	2	8	2000	19	0					5.53		07010 Palma	25671	406492		1	1	0	0	5.89	1	1	11	0	0	0	40.00	8	7	5	2	50	C	E	2
57	1	0	0	.	1	2	2	1	1	1	0	1	0	2	2	9	2000	19	0					5.53		07010 Palma	25671	406492		1	1	0	0	5.89	1	1	11	0	0	0	40.00	8	7	5	2	50	C	E	2
57	0	0	0	.	1	2	2	1	0	1	1	1	1	2	2	10	2000	19	0					5.53		07010 Palma	25671	406492		1	1	0	0	5.89	1	1	11	0	0	0	40.00	8	7	5	2	50	C	E	2
57	0	0	0	.	1	2	2	1	0	1	0	1	1	2	2	11	2000	19	0					5.53		07010 Palma	25671	406492		1	1	0	0	5.89	1	1	11	0	0	0	40.00	8	7	5	2	50	C	E	2
58	0	0	0	.	1	2	2	1	0	1	1	1	1	2	2	1	2000	19	0	28.75	8	9	3	6.28		07012 Palma	40166	406492		1	1	0	1	6.47	1	1	11	0	0	0	55.00	11	4	5	1	65	C	E	2
58	1	0	0	.	1	2	2	1	1	1	1	1	1	2	2	2	2000	19	0	28.75	8	9	3	6.28		07012 Palma	40166	406492		1	1	0	1	6.47	1	1	11	0	0	0	55.00	11	4	5	1	65	C	E	2
58	1	0	0	.	1	2	2	1	1	1	0	1	0	2	2	3	2000	19	0	28.75	8	9	3	6.28		7012 Palma	40166	406492		1	1	0	1	6.47	1	1	11	0	0	0	55.00	11	4	5	1	65	C	E	2
58	0	0	0	.	1	2	2	1	0	1	1	1	0	2	2	4	2000	19	0	28.75	8	9	3	6.28		7012 Palma	40166	406492		1	1	0	1	6.47	1	1	11	0	0	0	55.00	11	4	5	1	65	C	E	2
58	1	0	0	.	1	2	2	1	1	1	0	1	0	2	2	5	2000	19	0	28.75	8	9	3	6.28		7012 Palma	40166	406492		1	1	0	1	6.47	1	1	11	0	0	0	55.00	11	4	5	1	65	C	E	2
58	0	0	0	.	1	2	2	1	0	1	0	1	1	2	2	6	2000	19	0	28.75	8	9	3	6.28		7012 Palma	40166	406492		1	1	0	1	6.47	1	1	11	0	0	0	55.00	11	4	5	1	65	C	E	2
58	0	0	0	.	1	2	2	1	0	1	1	1	1	2	2	7	2000	19	0	28.75	8	9	3	6.28		7012 Palma	40166	406492		1	1	0	1	6.47	1	1	11	0	0	0	55.00	11	4	5	1	65	C	E	2
58	1	0	0	.	1	2	2	1	1	1	1	1	0	2	2	8	2000	19	0	28.75	8	9	3	6.28		7012 Palma	40166	406492		1	1	0	1	6.47	1	1	11	0	0	0	55.00	11	4	5	1	65	C	E	2
58	1	0	0	.	1	2	2	1	1	1	0	1	1	2	2	9	2000	19	0	28.75	8	9	3	6.28		7012 Palma	40166	406492		1	1	0	1	6.47	1	1	11	0	0	0	55.00	11	4	5	1	65	C	E	2
58	0	0	0	.	1	2	2	1	0	1	0	1	0	2	2	10	2000	19	0	28.75	8	9	3	6.28		7012 Palma	40166	406492		1	1	0	1	6.47	1	1	11	0	0	0	55.00	11	4	5	1	65	C	E	2
58	1	0	0	.	1	2	2	1	1	1	1	1	0	2	2	11	2000	19	0	28.75	8	9	3	6.28		7012 Palma	40166	406492		1	1	0	1	6.47	1	1	11	0	0	0	55.00	11	4	5	1	65	C	E	2
59	1	0	0	.	0	0	1	0	1	0	1	0	1	0	0	1	2000	19	1	71.25	15	3	2	7.6		07630 Campos	22864	9862		1	1	0	1	8.47	1	1	11	0	0	0	90.00	18	0	2	2	90	C	E	2
59	1	0	0	.	0	0	1	0	1	0	1	0	1	0	0	2	2000	19	1	71.25	15	3	2	7.6		07630 Campos	22864	9862		1	1	0	1	8.47	1	1	11	0	0	0	90.00	18	0	2	2	90	C	E	2
59	1	0	0	.	0	0	1	0	1	0	1	0	1	0	0	3	2000	19	1	71.25	15	3	2	7.6		7630 Campos	22864	9862		1	1	0	1	8.47	1	1	11	0	0	0	90.00	18	0	2	2	90	C	E	2
59	1	0	0	.	0	0	1	0	1	0	1	0	1	0	0	4	2000	19	1	71.25	15	3	2	7.6		7630 Campos	22864	9862		1	1	0	1	8.47	1	1	11	0	0	0	90.00	18	0	2	2	90	C	E	2
59	1	0	0	.	0	0	1	0	1	0	1	0	1	0	0	5	2000	19	1	71.25	15	3	2	7.6		7630 Campos	22864	9862		1	1	0	1	8.47	1	1	11	0	0	0	90.00	18	0	2	2	90	C	E	2
59	0	0	0	.	0	0	1	0	0	0	0	0	1	0	0	6	2000	19	1	71.25	15	3	2	7.6		7630 Campos	22864	9862		1	1	0	1	8.47	1	1	11	0	0	0	90.00	18	0	2	2	90	C	E	2
59	0	0	0	.	0	0	1	0	0	0	0	0	1	0	0	7	2000	19	1	71.25	15	3	2	7.6		7630 Campos	22864	9862		1	1	0	1	8.47	1	1	11	0	0	0	90.00	18	0	2	2	90	C	E	2
59	0	0	0	.	0	0	1	0	0	0	0	0	1	0	0	8	2000	19	1	71.25	15	3	2	7.6		7630 Campos	22864	9862		1	1	0	1	8.47	1	1	11	0	0	0	90.00	18	0	2	2	90	C	E	2
59	0	0	0	.	0	0	1	0	0	0	0	0	1	0	0	9	2000	19	1	71.25	15	3	2	7.6		7630 Campos	22864	9862		1	1	0	1	8.47	1	1	11	0	0	0	90.00	18	0	2	2	90	C	E	2
59	0	0	0	.	0	0	1	0	0	0	0	0	1	0	0	10	2000	19	1	71.25	15	3	2	7.6		7630 Campos	22864	9862		1	1	0	1	8.47	1	1	11	0	0	0	90.00	18	0	2	2	90	C	E	2
59	0	0	0	.	0	0	1	0	0	0	0	0	1	0	0	11	2000	19	1	71.25	15	3	2	7.6		7630 Campos	22864	9862		1	1	0	1	8.47	1	1	11	0	0	0	90.00	18	0	2	2	90	C	E	2
60	1	0	0	.	0	0	0	0	1	0	1	0	0	0	0	1	2000	19	0					6.29		07620 Llucmajor	27058	35513		1	1	0	0	6.53	1	1	11	0	0	0	40.00	8	3	9	1	50	A	E	2
60	1	0	0	.	0	0	0	0	1	0	1	0	0	0	0	2	2000	19	0					6.29		07620 Llucmajor	27058	35513		1	1	0	0	6.53	1	1	11	0	0	0	40.00	8	3	9	1	50	A	E	2
60	1	0	0	.	0	0	0	0	1	0	1	0	0	0	0	3	2000	19	0					6.29		07620 Llucmajor	27058	35513		1	1	0	0	6.53	1	1	11	0	0	0	40.00	8	3	9	1	50	A	E	2
60	0	0	0	.	0	0	0	0	0	0	1	0	0	0	0	4	2000	19	0					6.29		07620 Llucmajor	27058	35513		1	1	0	0	6.53	1	1	11	0	0	0	40.00	8	3	9	1	50	A	E	2
60	0	0	0	.	0	0	0	0	0	0	0	0	0	0	0	5	2000	19	0					6.29		07620 Llucmajor	27058	35513		1	1	0	0	6.53	1	1	11	0	0	0	40.00	8	3	9	1	50	A	E	2
60	0	0	0	.	0	0	0	0	0	0	0	0	0	0	0	6	2000	19	0					6.29		07620 Llucmajor	27058	35513		1	1	0	0	6.53	1	1	11	0	0	0	40.00	8	3	9	1	50	A	E	2
60	0	0	0	.	0	0	0	0	0	0	0	0	0	0	0	7	2000	19	0					6.29		07620 Llucmajor	27058	35513		1	1	0	0	6.53	1	1	11	0	0	0	40.00	8	3	9	1	50	A	E	2
60	0	0	0	.	0	0	0	0	0	0	0	0	0	0	0	8	2000	19	0					6.29		07620 Llucmajor	27058	35513		1	1	0	0	6.53	1	1	11	0	0	0	40.00	8	3	9	1	50	A	E	2
60	0	0	0	.	0	0	0	0	0	0	0	0	0	0	0	9	2000	19	0					6.29		07620 Llucmajor	27058	35513		1	1	0	0	6.53	1	1	11	0	0	0	40.00	8	3	9	1	50	A	E	2
60	0	0	0	.	0	0	0	0	0	0	0	0	0	0	0	10	2000	19	0					6.29		07620 Llucmajor	27058	35513		1	1	0	0	6.53	1	1	11	0	0	0	40.00	8	3	9	1	50	A	E	2
60	0	0	0	.	0	0	0	0	0	0	0	0	0	0	0	11	2000	19	0					6.29		07620 Llucmajor	27058	35513		1	1	0	0	6.53	1	1	11	0	0	0	40.00	8	3	9	1	50	A	E	2
61	1	0	0	.	0	0	1	0	1	0	1	1	0	0	1	1	1993	26	1	25	7	8	5	5.22		07011 Palma	22356	406492		1	1	0	0	5.63	5	1	11	0	0	0	50.00	10	6	4	1	55	C	E	2
61	1	0	0	.	0	0	1	0	1	0	1	1	0	0	1	2	1993	26	1	25	7	8	5	5.22		07011 Palma	22356	406492		1	1	0	0	5.63	5	1	11	0	0	0	50.00	10	6	4	1	55	C	E	2
61	1	0	0	.	0	0	1	0	1	0	1	1	0	0	1	3	1993	26	1	25	7	8	5	5.22		07011 Palma	22356	406492		1	1	0	0	5.63	5	1	11	0	0	0	50.00	10	6	4	1	55	C	E	2
61	1	0	0	.	0	0	1	0	1	0	1	1	1	0	1	4	1993	26	1	25	7	8	5	5.22		07011 Palma	22356	406492		1	1	0	0	5.63	5	1	11	0	0	0	50.00	10	6	4	1	55	C	E	2
61	1	0	0	.	0	0	1	0	1	0	1	1	1	0	1	5	1993	26	1	25	7	8	5	5.22		07011 Palma	22356	406492		1	1	0	0	5.63	5	1	11	0	0	0	50.00	10	6	4	1	55	C	E	2
61	1	0	0	.	0	0	1	0	1	0	1	1	1	0	1	6	1993	26	1	25	7	8	5	5.22		07011 Palma	22356	406492		1	1	0	0	5.63	5	1	11	0	0	0	50.00	10	6	4	1	55	C	E	2
61	0	0	0	.	0	0	1	0	0	0	0	1	1	0	1	7	1993	26	1	25	7	8	5	5.22		07011 Palma	22356	406492		1	1	0	0	5.63	5	1	11	0	0	0	50.00	10	6	4	1	55	C	E	2
61	0	0	0	.	0	0	1	0	0	0	0	1	1	0	1	8	1993	26	1	25	7	8	5	5.22		07011 Palma	22356	406492		1	1	0	0	5.63	5	1	11	0	0	0	50.00	10	6	4	1	55	C	E	2
61	0	0	0	.	0	0	1	0	0	0	0	1	0	0	1	9	1993	26	1	25	7	8	5	5.22		07011 Palma	22356	406492		1	1	0	0	5.63	5	1	11	0	0	0	50.00	10	6	4	1	55	C	E	2
61	0	0	0	.	0	0	1	0	0	0	0	1	0	0	1	10	1993	26	1	25	7	8	5	5.22		07011 Palma	22356	406492		1	1	0	0	5.63	5	1	11	0	0	0	50.00	10	6	4	1	55	C	E	2
61	0	0	0	.	0	0	1	0	0	0	0	1	0	0	1	11	1993	26	1	25	7	8	5	5.22		07011 Palma	22356	406492		1	1	0	0	5.63	5	1	11	0	0	0	50.00	10	6	4	1	55	C	E	2
62	1	0	0	.	0	0	0	0	1	0	1	0	1	0	0	1	1997	22	0	41.25	10	7	3	7.79		07013 Palma	25753	406492		0	0	0	0	7.79	1	1	11	0	0	0	60.00	12	2	6	1	75	C	E	2
62	1	0	0	.	0	0	0	0	1	0	1	0	1	0	0	2	1997	22	0	41.25	10	7	3	7.79		07013 Palma	25753	406492		0	0	0	0	7.79	1	1	11	0	0	0	60.00	12	2	6	1	75	C	E	2
62	1	0	0	.	0	0	0	0	1	0	1	0	1	0	0	3	1997	22	0	41.25	10	7	3	7.79		07013 Palma	25753	406492		0	0	0	0	7.79	1	1	11	0	0	0	60.00	12	2	6	1	75	C	E	2
62	1	0	0	.	0	0	0	0	1	0	1	0	1	0	0	4	1997	22	0	41.25	10	7	3	7.79		07013 Palma	25753	406492		0	0	0	0	7.79	1	1	11	0	0	0	60.00	12	2	6	1	75	C	E	2
62	1	0	0	.	0	0	0	0	1	0	1	0	1	0	0	5	1997	22	0	41.25	10	7	3	7.79		07013 Palma	25753	406492		0	0	0	0	7.79	1	1	11	0	0	0	60.00	12	2	6	1	75	C	E	2
62	1	0	0	.	0	0	0	0	1	0	0	0	1	0	0	6	1997	22	0	41.25	10	7	3	7.79		07013 Palma	25753	406492		0	0	0	0	7.79	1	1	11	0	0	0	60.00	12	2	6	1	75	C	E	2
62	0	0	0	.	0	0	0	0	0	0	0	0	0	0	0	7	1997	22	0	41.25	10	7	3	7.79		07013 Palma	25753	406492		0	0	0	0	7.79	1	1	11	0	0	0	60.00	12	2	6	1	75	C	E	2
62	0	0	0	.	0	0	0	0	0	0	0	0	0	0	0	8	1997	22	0	41.25	10	7	3	7.79		07013 Palma	25753	406492		0	0	0	0	7.79	1	1	11	0	0	0	60.00	12	2	6	1	75	C	E	2
62	0	0	0	.	0	0	0	0	0	0	0	0	0	0	0	9	1997	22	0	41.25	10	7	3	7.79		07013 Palma	25753	406492		0	0	0	0	7.79	1	1	11	0	0	0	60.00	12	2	6	1	75	C	E	2
62	0	0	0	.	0	0	0	0	0	0	0	0	0	0	0	10	1997	22	0	41.25	10	7	3	7.79		07013 Palma	25753	406492		0	0	0	0	7.79	1	1	11	0	0	0	60.00	12	2	6	1	75	C	E	2
62	0	0	0	.	0	0	0	0	0	0	0	0	0	0	0	11	1997	22	0	41.25	10	7	3	7.79		07013 Palma	25753	406492		0	0	0	0	7.79	1	1	11	0	0	0	60.00	12	2	6	1	75	C	E	2
63	1	0	0	.	0	1	1	0	1	1	1	0	1	1	1	1	2000	19	0	32.5	9	10	1	7.27		07005 Palma	20038	406492		0	0	0	0	7.58	1	1	11	0	0	0	35.00	7	7	6	1	55	C	E	2
63	1	0	0	.	0	1	1	0	1	1	1	0	1	1	1	2	2000	19	0	32.5	9	10	1	7.27		07005 Palma	20038	406492		0	0	0	0	7.58	1	1	11	0	0	0	35.00	7	7	6	1	55	C	E	2
63	1	0	0	.	0	1	1	0	1	1	1	0	1	1	1	3	2000	19	0	32.5	9	10	1	7.27		07005 Palma	20038	406492		0	0	0	0	7.58	1	1	11	0	0	0	35.00	7	7	6	1	55	C	E	2
63	1	0	0	.	0	1	1	0	1	1	1	0	1	1	1	4	2000	19	0	32.5	9	10	1	7.27		07005 Palma	20038	406492		0	0	0	0	7.58	1	1	11	0	0	0	35.00	7	7	6	1	55	C	E	2
63	1	0	0	.	0	1	1	0	1	1	0	0	1	1	1	5	2000	19	0	32.5	9	10	1	7.27		07005 Palma	20038	406492		0	0	0	0	7.58	1	1	11	0	0	0	35.00	7	7	6	1	55	C	E	2
63	0	0	0	.	0	1	1	0	0	1	1	0	1	1	1	6	2000	19	0	32.5	9	10	1	7.27		07005 Palma	20038	406492		0	0	0	0	7.58	1	1	11	0	0	0	35.00	7	7	6	1	55	C	E	2
63	0	0	0	.	0	1	1	0	0	1	0	0	0	1	1	7	2000	19	0	32.5	9	10	1	7.27		07005 Palma	20038	406492		0	0	0	0	7.58	1	1	11	0	0	0	35.00	7	7	6	1	55	C	E	2
63	0	0	0	.	0	1	1	0	0	1	1	0	0	1	1	8	2000	19	0	32.5	9	10	1	7.27		07005 Palma	20038	406492		0	0	0	0	7.58	1	1	11	0	0	0	35.00	7	7	6	1	55	C	E	2
63	0	0	0	.	0	1	1	0	0	1	0	0	0	1	1	9	2000	19	0	32.5	9	10	1	7.27		07005 Palma	20038	406492		0	0	0	0	7.58	1	1	11	0	0	0	35.00	7	7	6	1	55	C	E	2
63	0	0	0	.	0	1	1	0	0	1	0	0	0	1	1	10	2000	19	0	32.5	9	10	1	7.27		07005 Palma	20038	406492		0	0	0	0	7.58	1	1	11	0	0	0	35.00	7	7	6	1	55	C	E	2
63	0	0	0	.	0	1	1	0	0	1	0	0	0	1	1	11	2000	19	0	32.5	9	10	1	7.27		07005 Palma	20038	406492		0	0	0	0	7.58	1	1	11	0	0	0	35.00	7	7	6	1	55	C	E	2
64	1	0	0	.	0	1	2	0	1	1	1	1	0	1	2	1	2000	19	0	35	9	8	3	6.26		07630 Campos	22864	9862		1	1	0	0	6.77	1	1	11	0	0	0	45.00	9	4	7	0	25	A	E	2
64	1	0	0	.	0	1	2	0	1	1	1	1	0	1	2	2	2000	19	0	35	9	8	3	6.26		07630 Campos	22864	9862		1	1	0	0	6.77	1	1	11	0	0	0	45.00	9	4	7	0	25	A	E	2
64	1	0	0	.	0	1	2	0	1	1	1	1	1	1	2	3	2000	19	0	35	9	8	3	6.26		07630 Campos	22864	9862		1	1	0	0	6.77	1	1	11	0	0	0	45.00	9	4	7	0	25	A	E	2
64	1	0	0	.	0	1	2	0	1	1	1	1	1	1	2	4	2000	19	0	35	9	8	3	6.26		07630 Campos	22864	9862		1	1	0	0	6.77	1	1	11	0	0	0	45.00	9	4	7	0	25	A	E	2
64	1	0	0	.	0	1	2	0	1	1	1	1	0	1	2	5	2000	19	0	35	9	8	3	6.26		07630 Campos	22864	9862		1	1	0	0	6.77	1	1	11	0	0	0	45.00	9	4	7	0	25	A	E	2
64	1	0	0	.	0	1	2	0	1	1	0	1	1	1	2	6	2000	19	0	35	9	8	3	6.26		07630 Campos	22864	9862		1	1	0	0	6.77	1	1	11	0	0	0	45.00	9	4	7	0	25	A	E	2
64	1	0	0	.	0	1	2	0	1	1	0	1	1	1	2	7	2000	19	0	35	9	8	3	6.26		07630 Campos	22864	9862		1	1	0	0	6.77	1	1	11	0	0	0	45.00	9	4	7	0	25	A	E	2
64	0	0	0	.	0	1	2	0	0	1	1	1	0	1	2	8	2000	19	0	35	9	8	3	6.26		07630 Campos	22864	9862		1	1	0	0	6.77	1	1	11	0	0	0	45.00	9	4	7	0	25	A	E	2
64	0	0	0	.	0	1	2	0	0	1	0	1	1	1	2	9	2000	19	0	35	9	8	3	6.26		07630 Campos	22864	9862		1	1	0	0	6.77	1	1	11	0	0	0	45.00	9	4	7	0	25	A	E	2
64	0	0	0	.	0	1	2	0	0	1	0	1	1	1	2	10	2000	19	0	35	9	8	3	6.26		07630 Campos	22864	9862		1	1	0	0	6.77	1	1	11	0	0	0	45.00	9	4	7	0	25	A	E	2
64	0	0	0	.	0	1	2	0	0	1	0	1	1	1	2	11	2000	19	0	35	9	8	3	6.26		07630 Campos	22864	9862		1	1	0	0	6.77	1	1	11	0	0	0	45.00	9	4	7	0	25	A	E	2
65	1	0	0	.	0	0	0	0	1	0	1	0	1	0	0	1	2000	19	1	55	12	4	4	5.74		07003 Palma	27717	406492		0	0	0	0	5.84	1	1	11	0	0	0	45.00	9	5	6	2	60	B	E	2
65	1	0	0	.	0	0	0	0	1	0	1	0	1	0	0	2	2000	19	1	55	12	4	4	5.74		07003 Palma	27717	406492		0	0	0	0	5.84	1	1	11	0	0	0	45.00	9	5	6	2	60	B	E	2
65	1	0	0	.	0	0	0	0	1	0	1	0	1	0	0	3	2000	19	1	55	12	4	4	5.74		07003 Palma	27717	406492		0	0	0	0	5.84	1	1	11	0	0	0	45.00	9	5	6	2	60	B	E	2
65	1	0	0	.	0	0	0	0	1	0	1	0	0	0	0	4	2000	19	1	55	12	4	4	5.74		07003 Palma	27717	406492		0	0	0	0	5.84	1	1	11	0	0	0	45.00	9	5	6	2	60	B	E	2
65	0	0	0	.	0	0	0	0	0	0	0	0	0	0	0	5	2000	19	1	55	12	4	4	5.74		07003 Palma	27717	406492		0	0	0	0	5.84	1	1	11	0	0	0	45.00	9	5	6	2	60	B	E	2
65	0	0	0	.	0	0	0	0	0	0	0	0	0	0	0	6	2000	19	1	55	12	4	4	5.74		07003 Palma	27717	406492		0	0	0	0	5.84	1	1	11	0	0	0	45.00	9	5	6	2	60	B	E	2
65	0	0	0	.	0	0	0	0	0	0	0	0	0	0	0	7	2000	19	1	55	12	4	4	5.74		07003 Palma	27717	406492		0	0	0	0	5.84	1	1	11	0	0	0	45.00	9	5	6	2	60	B	E	2
65	0	0	0	.	0	0	0	0	0	0	0	0	0	0	0	8	2000	19	1	55	12	4	4	5.74		07003 Palma	27717	406492		0	0	0	0	5.84	1	1	11	0	0	0	45.00	9	5	6	2	60	B	E	2
65	0	0	0	.	0	0	0	0	0	0	0	0	0	0	0	9	2000	19	1	55	12	4	4	5.74		07003 Palma	27717	406492		0	0	0	0	5.84	1	1	11	0	0	0	45.00	9	5	6	2	60	B	E	2
65	0	0	0	.	0	0	0	0	0	0	0	0	0	0	0	10	2000	19	1	55	12	4	4	5.74		07003 Palma	27717	406492		0	0	0	0	5.84	1	1	11	0	0	0	45.00	9	5	6	2	60	B	E	2
65	0	0	0	.	0	0	0	0	0	0	0	0	0	0	0	11	2000	19	1	55	12	4	4	5.74		07003 Palma	27717	406492		0	0	0	0	5.84	1	1	11	0	0	0	45.00	9	5	6	2	60	B	E	2
66	1	0	0	.	0	0	0	0	1	0	1	0	1	0	0	1	1999	20	1	56.25	13	7	0	5.88		07014 Palma	32239	406492		0	0	0	0	6	1	1	11	0	0	0	25.00	5	1	14	2	30	D	E	2
66	1	0	0	.	0	0	0	0	1	0	1	0	1	0	0	2	1999	20	1	56.25	13	7	0	5.88		07014 Palma	32239	406492		0	0	0	0	6	1	1	11	0	0	0	25.00	5	1	14	2	30	D	E	2
66	1	0	0	.	0	0	0	0	1	0	1	0	1	0	0	3	1999	20	1	56.25	13	7	0	5.88		07014 Palma	32239	406492		0	0	0	0	6	1	1	11	0	0	0	25.00	5	1	14	2	30	D	E	2
66	1	0	0	.	0	0	0	0	1	0	1	0	1	0	0	4	1999	20	1	56.25	13	7	0	5.88		07014 Palma	32239	406492		0	0	0	0	6	1	1	11	0	0	0	25.00	5	1	14	2	30	D	E	2
66	1	0	0	.	0	0	0	0	1	0	1	0	1	0	0	5	1999	20	1	56.25	13	7	0	5.88		07014 Palma	32239	406492		0	0	0	0	6	1	1	11	0	0	0	25.00	5	1	14	2	30	D	E	2
66	0	0	0	.	0	0	0	0	0	0	1	0	1	0	0	6	1999	20	1	56.25	13	7	0	5.88		07014 Palma	32239	406492		0	0	0	0	6	1	1	11	0	0	0	25.00	5	1	14	2	30	D	E	2
66	0	0	0	.	0	0	0	0	0	0	0	0	0	0	0	7	1999	20	1	56.25	13	7	0	5.88		07014 Palma	32239	406492		0	0	0	0	6	1	1	11	0	0	0	25.00	5	1	14	2	30	D	E	2
66	0	0	0	.	0	0	0	0	0	0	0	0	0	0	0	8	1999	20	1	56.25	13	7	0	5.88		07014 Palma	32239	406492		0	0	0	0	6	1	1	11	0	0	0	25.00	5	1	14	2	30	D	E	2
66	0	0	0	.	0	0	0	0	0	0	0	0	0	0	0	9	1999	20	1	56.25	13	7	0	5.88		07014 Palma	32239	406492		0	0	0	0	6	1	1	11	0	0	0	25.00	5	1	14	2	30	D	E	2
66	0	0	0	.	0	0	0	0	0	0	0	0	0	0	0	10	1999	20	1	56.25	13	7	0	5.88		07014 Palma	32239	406492		0	0	0	0	6	1	1	11	0	0	0	25.00	5	1	14	2	30	D	E	2
66	0	0	0	.	0	0	0	0	0	0	0	0	0	0	0	11	1999	20	1	56.25	13	7	0	5.88		07014 Palma	32239	406492		0	0	0	0	6	1	1	11	0	0	0	25.00	5	1	14	2	30	D	E	2
67	1	0	0	.	1	2	2	1	1	1	0	1	0	2	2	1	1999	20	0	17.5	6	10	4	5.73		07014 Palma	32239	406492		0	0	0	0	6.21	1	1	11	0	0	0	50.00	10	2	8	0	60	B	E	2
67	1	0	0	.	1	2	2	1	1	1	1	1	1	2	2	2	1999	20	0	17.5	6	10	4	5.73		07014 Palma	32239	406492		0	0	0	0	6.21	1	1	11	0	0	0	50.00	10	2	8	0	60	B	E	2
67	0	0	0	.	1	2	2	1	0	1	0	1	1	2	2	3	1999	20	0	17.5	6	10	4	5.73		07014 Palma	32239	406492		0	0	0	0	6.21	1	1	11	0	0	0	50.00	10	2	8	0	60	B	E	2
67	1	0	0	.	1	2	2	1	1	1	1	1	1	2	2	4	1999	20	0	17.5	6	10	4	5.73		07014 Palma	32239	406492		0	0	0	0	6.21	1	1	11	0	0	0	50.00	10	2	8	0	60	B	E	2
67	0	0	0	.	1	2	2	1	0	1	1	1	0	2	2	5	1999	20	0	17.5	6	10	4	5.73		07014 Palma	32239	406492		0	0	0	0	6.21	1	1	11	0	0	0	50.00	10	2	8	0	60	B	E	2
67	0	0	0	.	1	2	2	1	0	1	0	1	0	2	2	6	1999	20	0	17.5	6	10	4	5.73		07014 Palma	32239	406492		0	0	0	0	6.21	1	1	11	0	0	0	50.00	10	2	8	0	60	B	E	2
67	0	0	0	.	1	2	2	1	0	1	0	1	1	2	2	7	1999	20	0	17.5	6	10	4	5.73		07014 Palma	32239	406492		0	0	0	0	6.21	1	1	11	0	0	0	50.00	10	2	8	0	60	B	E	2
67	1	0	0	.	1	2	2	1	1	1	0	1	0	2	2	8	1999	20	0	17.5	6	10	4	5.73		07014 Palma	32239	406492		0	0	0	0	6.21	1	1	11	0	0	0	50.00	10	2	8	0	60	B	E	2
67	1	0	0	.	1	2	2	1	1	1	1	1	1	2	2	9	1999	20	0	17.5	6	10	4	5.73		07014 Palma	32239	406492		0	0	0	0	6.21	1	1	11	0	0	0	50.00	10	2	8	0	60	B	E	2
67	0	0	0	.	1	2	2	1	0	1	0	1	0	2	2	10	1999	20	0	17.5	6	10	4	5.73		07014 Palma	32239	406492		0	0	0	0	6.21	1	1	11	0	0	0	50.00	10	2	8	0	60	B	E	2
67	1	0	0	.	1	2	2	1	1	1	1	1	0	2	2	11	1999	20	0	17.5	6	10	4	5.73		07014 Palma	32239	406492		0	0	0	0	6.21	1	1	11	0	0	0	50.00	10	2	8	0	60	B	E	2
68	1	0	0	.	0	0	0	0	1	0	1	0	1	0	0	1	1995	24	0					5.83		07013 Palma	25753	406492		0	0	0	0	6.11	1	1	11	0	0	0	35.00	7	6	7	2	5	D	E	2
68	1	0	0	.	0	0	0	0	1	0	1	0	1	0	0	2	1995	24	0					5.83		07013 Palma	25753	406492		0	0	0	0	6.11	1	1	11	0	0	0	35.00	7	6	7	2	5	D	E	2
68	1	0	0	.	0	0	0	0	1	0	1	0	1	0	0	3	1995	24	0					5.83		07013 Palma	25753	406492		0	0	0	0	6.11	1	1	11	0	0	0	35.00	7	6	7	2	5	D	E	2
68	1	0	0	.	0	0	0	0	1	0	1	0	1	0	0	4	1995	24	0					5.83		07013 Palma	25753	406492		0	0	0	0	6.11	1	1	11	0	0	0	35.00	7	6	7	2	5	D	E	2
68	1	0	0	.	0	0	0	0	1	0	1	0	1	0	0	5	1995	24	0					5.83		07013 Palma	25753	406492		0	0	0	0	6.11	1	1	11	0	0	0	35.00	7	6	7	2	5	D	E	2
68	1	0	0	.	0	0	0	0	1	0	1	0	0	0	0	6	1995	24	0					5.83		07013 Palma	25753	406492		0	0	0	0	6.11	1	1	11	0	0	0	35.00	7	6	7	2	5	D	E	2
68	0	0	0	.	0	0	0	0	0	0	1	0	0	0	0	7	1995	24	0					5.83		07013 Palma	25753	406492		0	0	0	0	6.11	1	1	11	0	0	0	35.00	7	6	7	2	5	D	E	2
68	0	0	0	.	0	0	0	0	0	0	1	0	0	0	0	8	1995	24	0					5.83		07013 Palma	25753	406492		0	0	0	0	6.11	1	1	11	0	0	0	35.00	7	6	7	2	5	D	E	2
68	0	0	0	.	0	0	0	0	0	0	0	0	0	0	0	9	1995	24	0					5.83		07013 Palma	25753	406492		0	0	0	0	6.11	1	1	11	0	0	0	35.00	7	6	7	2	5	D	E	2
68	0	0	0	.	0	0	0	0	0	0	0	0	0	0	0	10	1995	24	0					5.83		07013 Palma	25753	406492		0	0	0	0	6.11	1	1	11	0	0	0	35.00	7	6	7	2	5	D	E	2
68	0	0	0	.	0	0	0	0	0	0	0	0	0	0	0	11	1995	24	0					5.83		07013 Palma	25753	406492		0	0	0	0	6.11	1	1	11	0	0	0	35.00	7	6	7	2	5	D	E	2
69	1	0	0	.	0	0	1	0	1	0	1	1	1	0	1	1	1999	20	0	58.75	13	5	2	7.85		07500 Manacor	23172	41095		1	1	0	0	9.01	1	1	11	0	0	0	65.00	13	0	7	2	65	C	E	2
69	1	0	0	.	0	0	1	0	1	0	1	1	0	0	1	2	1999	20	0	58.75	13	5	2	7.85		07500 Manacor	23172	41095		1	1	0	0	9.01	1	1	11	0	0	0	65.00	13	0	7	2	65	C	E	2
69	1	0	0	.	0	0	1	0	1	0	1	1	0	0	1	3	1999	20	0	58.75	13	5	2	7.85		07500 Manacor	23172	41095		1	1	0	0	9.01	1	1	11	0	0	0	65.00	13	0	7	2	65	C	E	2
69	1	0	0	.	0	0	1	0	1	0	1	1	1	0	1	4	1999	20	0	58.75	13	5	2	7.85		07500 Manacor	23172	41095		1	1	0	0	9.01	1	1	11	0	0	0	65.00	13	0	7	2	65	C	E	2
69	1	0	0	.	0	0	1	0	1	0	1	1	1	0	1	5	1999	20	0	58.75	13	5	2	7.85		07500 Manacor	23172	41095		1	1	0	0	9.01	1	1	11	0	0	0	65.00	13	0	7	2	65	C	E	2
69	1	0	0	.	0	0	1	0	1	0	1	1	0	0	1	6	1999	20	0	58.75	13	5	2	7.85		07500 Manacor	23172	41095		1	1	0	0	9.01	1	1	11	0	0	0	65.00	13	0	7	2	65	C	E	2
69	0	0	0	.	0	0	1	0	0	0	1	1	0	0	1	7	1999	20	0	58.75	13	5	2	7.85		07500 Manacor	23172	41095		1	1	0	0	9.01	1	1	11	0	0	0	65.00	13	0	7	2	65	C	E	2
69	0	0	0	.	0	0	1	0	0	0	0	1	0	0	1	8	1999	20	0	58.75	13	5	2	7.85		07500 Manacor	23172	41095		1	1	0	0	9.01	1	1	11	0	0	0	65.00	13	0	7	2	65	C	E	2
69	0	0	0	.	0	0	1	0	0	0	0	1	0	0	1	9	1999	20	0	58.75	13	5	2	7.85		07500 Manacor	23172	41095		1	1	0	0	9.01	1	1	11	0	0	0	65.00	13	0	7	2	65	C	E	2
69	0	0	0	.	0	0	1	0	0	0	0	1	0	0	1	10	1999	20	0	58.75	13	5	2	7.85		07500 Manacor	23172	41095		1	1	0	0	9.01	1	1	11	0	0	0	65.00	13	0	7	2	65	C	E	2
69	0	0	0	.	0	0	1	0	0	0	0	1	1	0	1	11	1999	20	0	58.75	13	5	2	7.85		07500 Manacor	23172	41095		1	1	0	0	9.01	1	1	11	0	0	0	65.00	13	0	7	2	65	C	E	2
70	1	0	0	.	0	1	1	0	1	0	1	0	1	0	0	1	1995	24	0	33.75	9	9	2	.	quebec	Montreal	33674	1780000	http://www.stat.gouv.qc.ca/salle-presse/communique/communique-presse-2017/aout/aout1708_an.html		1	1	1	.	1	1	11	1	0	0	55.00	11	0	9	2	75	C	E	2
70	1	0	0	.	0	1	1	0	1	0	1	0	1	0	0	2	1995	24	0	33.75	9	9	2	.		Montreal	33674	1780000			1	1	1	.	1	1	11	1	0	0	55.00	11	0	9	2	75	C	E	2
70	1	0	0	.	0	1	1	0	1	0	1	0	1	0	0	3	1995	24	0	33.75	9	9	2	.		Montreal	33674	1780000			1	1	1	.	1	1	11	1	0	0	55.00	11	0	9	2	75	C	E	2
70	1	0	0	.	0	1	1	0	1	0	1	0	1	0	0	4	1995	24	0	33.75	9	9	2	.		Montreal	33674	1780000			1	1	1	.	1	1	11	1	0	0	55.00	11	0	9	2	75	C	E	2
70	1	0	0	.	0	1	1	0	1	0	1	0	1	0	0	5	1995	24	0	33.75	9	9	2	.		Montreal	33674	1780000			1	1	1	.	1	1	11	1	0	0	55.00	11	0	9	2	75	C	E	2
70	0	0	0	.	0	1	1	0	0	0	1	0	1	0	0	6	1995	24	0	33.75	9	9	2	.		Montreal	33674	1780000			1	1	1	.	1	1	11	1	0	0	55.00	11	0	9	2	75	C	E	2
70	0	0	0	.	0	1	1	0	0	0	1	0	1	0	0	7	1995	24	0	33.75	9	9	2	.		Montreal	33674	1780000			1	1	1	.	1	1	11	1	0	0	55.00	11	0	9	2	75	C	E	2
70	0	0	0	.	0	1	1	0	0	0	1	0	0	0	0	8	1995	24	0	33.75	9	9	2	.		Montreal	33674	1780000			1	1	1	.	1	1	11	1	0	0	55.00	11	0	9	2	75	C	E	2
70	0	0	0	.	0	1	1	0	0	0	1	0	0	0	0	9	1995	24	0	33.75	9	9	2	.		Montreal	33674	1780000			1	1	1	.	1	1	11	1	0	0	55.00	11	0	9	2	75	C	E	2
70	0	0	0	.	0	1	1	0	0	0	1	0	0	0	0	10	1995	24	0	33.75	9	9	2	.		Montreal	33674	1780000			1	1	1	.	1	1	11	1	0	0	55.00	11	0	9	2	75	C	E	2
70	0	0	0	.	0	1	1	0	0	0	1	0	0	0	0	11	1995	24	0	33.75	9	9	2	.		Montreal	33674	1780000			1	1	1	.	1	1	11	1	0	0	55.00	11	0	9	2	75	C	E	2
71	1	0	0	.	0	0	0	0	1	0	1	0	1	0	0	1	1996	23	1	31.25	8	7	5	.	COLEGIO GSD Buitrago	Madrid	23865	1854			0	0	0	9.08	1	1	11	0	0	0	45.00	9	3	8	2	63	A	E	2
71	1	0	0	.	0	0	0	0	1	0	1	0	1	0	0	2	1996	23	1	31.25	8	7	5	.	28730 Buitrago del Lozoya	Madrid	23865	1854			0	0	0	9.08	1	1	11	0	0	0	45.00	9	3	8	2	63	A	E	2
71	1	0	0	.	0	0	0	0	1	0	1	0	1	0	0	3	1996	23	1	31.25	8	7	5	.		Madrid	23865	1854			0	0	0	9.08	1	1	11	0	0	0	45.00	9	3	8	2	63	A	E	2
71	1	0	0	.	0	0	0	0	1	0	1	0	1	0	0	4	1996	23	1	31.25	8	7	5	.		Madrid	23865	1854			0	0	0	9.08	1	1	11	0	0	0	45.00	9	3	8	2	63	A	E	2
71	1	0	0	.	0	0	0	0	1	0	1	0	1	0	0	5	1996	23	1	31.25	8	7	5	.		Madrid	23865	1854			0	0	0	9.08	1	1	11	0	0	0	45.00	9	3	8	2	63	A	E	2
71	0	0	0	.	0	0	0	0	0	0	1	0	1	0	0	6	1996	23	1	31.25	8	7	5	.		Madrid	23865	1854			0	0	0	9.08	1	1	11	0	0	0	45.00	9	3	8	2	63	A	E	2
71	0	0	0	.	0	0	0	0	0	0	0	0	1	0	0	7	1996	23	1	31.25	8	7	5	.		Madrid	23865	1854			0	0	0	9.08	1	1	11	0	0	0	45.00	9	3	8	2	63	A	E	2
71	0	0	0	.	0	0	0	0	0	0	0	0	0	0	0	8	1996	23	1	31.25	8	7	5	.		Madrid	23865	1854			0	0	0	9.08	1	1	11	0	0	0	45.00	9	3	8	2	63	A	E	2
71	0	0	0	.	0	0	0	0	0	0	0	0	0	0	0	9	1996	23	1	31.25	8	7	5	.		Madrid	23865	1854			0	0	0	9.08	1	1	11	0	0	0	45.00	9	3	8	2	63	A	E	2
71	0	0	0	.	0	0	0	0	0	0	0	0	0	0	0	10	1996	23	1	31.25	8	7	5	.		Madrid	23865	1854			0	0	0	9.08	1	1	11	0	0	0	45.00	9	3	8	2	63	A	E	2
71	0	0	0	.	0	0	0	0	0	0	0	0	0	0	0	11	1996	23	1	31.25	8	7	5	.		Madrid	23865	1854			0	0	0	9.08	1	1	11	0	0	0	45.00	9	3	8	2	63	A	E	2
72	1	0	0	.	0	0	0	0	1	0	1	0	1	0	0	1	2000	19	0	55	12	4	4	7.88		07005 Palma	20038	406492		0	0	0	0	8.26	1	1	11	0	0	0	80.00	16	3	1	1	75	D	E	2
72	1	0	0	.	0	0	0	0	1	0	1	0	1	0	0	2	2000	19	0	55	12	4	4	7.88		07005 Palma	20038	406492		0	0	0	0	8.26	1	1	11	0	0	0	80.00	16	3	1	1	75	D	E	2
72	1	0	0	.	0	0	0	0	1	0	1	0	1	0	0	3	2000	19	0	55	12	4	4	7.88		07005 Palma	20038	406492		0	0	0	0	8.26	1	1	11	0	0	0	80.00	16	3	1	1	75	D	E	2
72	1	0	0	.	0	0	0	0	1	0	1	0	1	0	0	4	2000	19	0	55	12	4	4	7.88		07005 Palma	20038	406492		0	0	0	0	8.26	1	1	11	0	0	0	80.00	16	3	1	1	75	D	E	2
72	1	0	0	.	0	0	0	0	1	0	1	0	1	0	0	5	2000	19	0	55	12	4	4	7.88		07005 Palma	20038	406492		0	0	0	0	8.26	1	1	11	0	0	0	80.00	16	3	1	1	75	D	E	2
72	0	0	0	.	0	0	0	0	0	0	1	0	1	0	0	6	2000	19	0	55	12	4	4	7.88		07005 Palma	20038	406492		0	0	0	0	8.26	1	1	11	0	0	0	80.00	16	3	1	1	75	D	E	2
72	0	0	0	.	0	0	0	0	0	0	1	0	1	0	0	7	2000	19	0	55	12	4	4	7.88		07005 Palma	20038	406492		0	0	0	0	8.26	1	1	11	0	0	0	80.00	16	3	1	1	75	D	E	2
72	0	0	0	.	0	0	0	0	0	0	1	0	1	0	0	8	2000	19	0	55	12	4	4	7.88		07005 Palma	20038	406492		0	0	0	0	8.26	1	1	11	0	0	0	80.00	16	3	1	1	75	D	E	2
72	0	0	0	.	0	0	0	0	0	0	1	0	1	0	0	9	2000	19	0	55	12	4	4	7.88		07005 Palma	20038	406492		0	0	0	0	8.26	1	1	11	0	0	0	80.00	16	3	1	1	75	D	E	2
72	0	0	0	.	0	0	0	0	0	0	1	0	1	0	0	10	2000	19	0	55	12	4	4	7.88		07005 Palma	20038	406492		0	0	0	0	8.26	1	1	11	0	0	0	80.00	16	3	1	1	75	D	E	2
72	0	0	0	.	0	0	0	0	0	0	0	0	0	0	0	11	2000	19	0	55	12	4	4	7.88		07005 Palma	20038	406492		0	0	0	0	8.26	1	1	11	0	0	0	80.00	16	3	1	1	75	D	E	2
73	1	0	0	.	0	0	0	0	1	0	1	0	1	0	0	1	2000	19	1	63.75	14	5	1	6.58		07650 Santanyí	23593	11348		1	1	0	1	6.84	1	1	11	0	0	0	75.00	15	1	4	1	75	C	E	2
73	0	0	0	.	0	0	0	0	0	0	1	0	0	0	0	2	2000	19	1	63.75	14	5	1	6.58		07650 Santanyí	23593	11348		1	1	0	1	6.84	1	1	11	0	0	0	75.00	15	1	4	1	75	C	E	2
73	0	0	0	.	0	0	0	0	0	0	1	0	0	0	0	3	2000	19	1	63.75	14	5	1	6.58		07650 Santanyí	23593	11348		1	1	0	1	6.84	1	1	11	0	0	0	75.00	15	1	4	1	75	C	E	2
73	0	0	0	.	0	0	0	0	0	0	1	0	0	0	0	4	2000	19	1	63.75	14	5	1	6.58		07650 Santanyí	23593	11348		1	1	0	1	6.84	1	1	11	0	0	0	75.00	15	1	4	1	75	C	E	2
73	0	0	0	.	0	0	0	0	0	0	0	0	0	0	0	5	2000	19	1	63.75	14	5	1	6.58		07650 Santanyí	23593	11348		1	1	0	1	6.84	1	1	11	0	0	0	75.00	15	1	4	1	75	C	E	2
73	0	0	0	.	0	0	0	0	0	0	0	0	0	0	0	6	2000	19	1	63.75	14	5	1	6.58		07650 Santanyí	23593	11348		1	1	0	1	6.84	1	1	11	0	0	0	75.00	15	1	4	1	75	C	E	2
73	0	0	0	.	0	0	0	0	0	0	0	0	0	0	0	7	2000	19	1	63.75	14	5	1	6.58		07650 Santanyí	23593	11348		1	1	0	1	6.84	1	1	11	0	0	0	75.00	15	1	4	1	75	C	E	2
73	0	0	0	.	0	0	0	0	0	0	0	0	0	0	0	8	2000	19	1	63.75	14	5	1	6.58		07650 Santanyí	23593	11348		1	1	0	1	6.84	1	1	11	0	0	0	75.00	15	1	4	1	75	C	E	2
73	0	0	0	.	0	0	0	0	0	0	0	0	0	0	0	9	2000	19	1	63.75	14	5	1	6.58		07650 Santanyí	23593	11348		1	1	0	1	6.84	1	1	11	0	0	0	75.00	15	1	4	1	75	C	E	2
73	0	0	0	.	0	0	0	0	0	0	0	0	0	0	0	10	2000	19	1	63.75	14	5	1	6.58		07650 Santanyí	23593	11348		1	1	0	1	6.84	1	1	11	0	0	0	75.00	15	1	4	1	75	C	E	2
73	0	0	0	.	0	0	0	0	0	0	0	0	0	0	0	11	2000	19	1	63.75	14	5	1	6.58		07650 Santanyí	23593	11348		1	1	0	1	6.84	1	1	11	0	0	0	75.00	15	1	4	1	75	C	E	2
74	1	0	0	.	0	0	0	0	1	0	1	0	1	0	0	1	2000	19	1	53.75	12	5	3	6.86		07150 Andratx	25038	10930		1	1	0	0	7	1	1	11	0	0	0	50.00	10	4	6	1	65	D	E	2
74	1	0	0	.	0	0	0	0	1	0	1	0	1	0	0	2	2000	19	1	53.75	12	5	3	6.86		07150 Andratx	25038	10930		1	1	0	0	7	1	1	11	0	0	0	50.00	10	4	6	1	65	D	E	2
74	1	0	0	.	0	0	0	0	1	0	1	0	1	0	0	3	2000	19	1	53.75	12	5	3	6.86		07150 Andratx	25038	10930		1	1	0	0	7	1	1	11	0	0	0	50.00	10	4	6	1	65	D	E	2
74	1	0	0	.	0	0	0	0	1	0	1	0	1	0	0	4	2000	19	1	53.75	12	5	3	6.86		07150 Andratx	25038	10930		1	1	0	0	7	1	1	11	0	0	0	50.00	10	4	6	1	65	D	E	2
74	1	0	0	.	0	0	0	0	1	0	1	0	1	0	0	5	2000	19	1	53.75	12	5	3	6.86		07150 Andratx	25038	10930		1	1	0	0	7	1	1	11	0	0	0	50.00	10	4	6	1	65	D	E	2
74	1	0	0	.	0	0	0	0	1	0	1	0	0	0	0	6	2000	19	1	53.75	12	5	3	6.86		07150 Andratx	25038	10930		1	1	0	0	7	1	1	11	0	0	0	50.00	10	4	6	1	65	D	E	2
74	1	0	0	.	0	0	0	0	1	0	1	0	0	0	0	7	2000	19	1	53.75	12	5	3	6.86		07150 Andratx	25038	10930		1	1	0	0	7	1	1	11	0	0	0	50.00	10	4	6	1	65	D	E	2
74	1	0	0	.	0	0	0	0	1	0	1	0	0	0	0	8	2000	19	1	53.75	12	5	3	6.86		07150 Andratx	25038	10930		1	1	0	0	7	1	1	11	0	0	0	50.00	10	4	6	1	65	D	E	2
74	1	0	0	.	0	0	0	0	1	0	1	0	0	0	0	9	2000	19	1	53.75	12	5	3	6.86		07150 Andratx	25038	10930		1	1	0	0	7	1	1	11	0	0	0	50.00	10	4	6	1	65	D	E	2
74	1	0	0	.	0	0	0	0	1	0	1	0	0	0	0	10	2000	19	1	53.75	12	5	3	6.86		07150 Andratx	25038	10930		1	1	0	0	7	1	1	11	0	0	0	50.00	10	4	6	1	65	D	E	2
74	0	0	0	.	0	0	0	0	0	0	0	0	0	0	0	11	2000	19	1	53.75	12	5	3	6.86		07150 Andratx	25038	10930		1	1	0	0	7	1	1	11	0	0	0	50.00	10	4	6	1	65	D	E	2
75	1	0	0	.	0	0	0	0	1	0	1	0	1	0	0	1	2000	19	0	38.75	10	9	1	.	Magdeburg, Germany	Sachsen	27500	235723		1		1	1	.	1	1	11	1	0	0	45.00	9	4	7	0	50	C	E	2
75	1	0	0	.	0	0	0	0	1	0	1	0	1	0	0	2	2000	19	0	38.75	10	9	1	.		Sachsen	27500	235723		1		1	1	.	1	1	11	1	0	0	45.00	9	4	7	0	50	C	E	2
75	1	0	0	.	0	0	0	0	1	0	1	0	1	0	0	3	2000	19	0	38.75	10	9	1	.		Sachsen	27500	235723		1		1	1	.	1	1	11	1	0	0	45.00	9	4	7	0	50	C	E	2
75	1	0	0	.	0	0	0	0	1	0	1	0	1	0	0	4	2000	19	0	38.75	10	9	1	.		Sachsen	27500	235723		1		1	1	.	1	1	11	1	0	0	45.00	9	4	7	0	50	C	E	2
75	1	0	0	.	0	0	0	0	1	0	1	0	1	0	0	5	2000	19	0	38.75	10	9	1	.		Sachsen	27500	235723		1		1	1	.	1	1	11	1	0	0	45.00	9	4	7	0	50	C	E	2
75	0	0	0	.	0	0	0	0	0	0	0	0	0	0	0	6	2000	19	0	38.75	10	9	1	.		Sachsen	27500	235723		1		1	1	.	1	1	11	1	0	0	45.00	9	4	7	0	50	C	E	2
75	0	0	0	.	0	0	0	0	0	0	0	0	0	0	0	7	2000	19	0	38.75	10	9	1	.		Sachsen	27500	235723		1		1	1	.	1	1	11	1	0	0	45.00	9	4	7	0	50	C	E	2
75	0	0	0	.	0	0	0	0	0	0	0	0	0	0	0	8	2000	19	0	38.75	10	9	1	.		Sachsen	27500	235723		1		1	1	.	1	1	11	1	0	0	45.00	9	4	7	0	50	C	E	2
75	0	0	0	.	0	0	0	0	0	0	0	0	0	0	0	9	2000	19	0	38.75	10	9	1	.		Sachsen	27500	235723		1		1	1	.	1	1	11	1	0	0	45.00	9	4	7	0	50	C	E	2
75	0	0	0	.	0	0	0	0	0	0	0	0	0	0	0	10	2000	19	0	38.75	10	9	1	.		Sachsen	27500	235723		1		1	1	.	1	1	11	1	0	0	45.00	9	4	7	0	50	C	E	2
75	0	0	0	.	0	0	0	0	0	0	0	0	0	0	0	11	2000	19	0	38.75	10	9	1	.		Sachsen	27500	235723		1		1	1	.	1	1	11	1	0	0	45.00	9	4	7	0	50	C	E	2
76	0	0	0	.	0	0	0	0	0	0	1	0	0	0	0	1	1998	21	1	53.75	11	1	8	.	Liceo Frances de Palma	07014 Palma	32239	406492		0	0	0	1	6.41	1	1	11	0	0	0	55.00	11	4	5	1	70	A	E	2
76	0	0	0	.	0	0	0	0	0	0	1	0	0	0	0	2	1998	21	1	53.75	11	1	8	.		07014 Palma	32239	406492		0	0	0	1	6.41	1	1	11	0	0	0	55.00	11	4	5	1	70	A	E	2
76	0	0	0	.	0	0	0	0	0	0	1	0	0	0	0	3	1998	21	1	53.75	11	1	8	.		07014 Palma	32239	406492		0	0	0	1	6.41	1	1	11	0	0	0	55.00	11	4	5	1	70	A	E	2
76	0	0	0	.	0	0	0	0	0	0	1	0	0	0	0	4	1998	21	1	53.75	11	1	8	.		07014 Palma	32239	406492		0	0	0	1	6.41	1	1	11	0	0	0	55.00	11	4	5	1	70	A	E	2
76	0	0	0	.	0	0	0	0	0	0	1	0	0	0	0	5	1998	21	1	53.75	11	1	8	.		07014 Palma	32239	406492		0	0	0	1	6.41	1	1	11	0	0	0	55.00	11	4	5	1	70	A	E	2
76	0	0	0	.	0	0	0	0	0	0	0	0	0	0	0	6	1998	21	1	53.75	11	1	8	.		07014 Palma	32239	406492		0	0	0	1	6.41	1	1	11	0	0	0	55.00	11	4	5	1	70	A	E	2
76	0	0	0	.	0	0	0	0	0	0	0	0	0	0	0	7	1998	21	1	53.75	11	1	8	.		07014 Palma	32239	406492		0	0	0	1	6.41	1	1	11	0	0	0	55.00	11	4	5	1	70	A	E	2
76	0	0	0	.	0	0	0	0	0	0	0	0	0	0	0	8	1998	21	1	53.75	11	1	8	.		07014 Palma	32239	406492		0	0	0	1	6.41	1	1	11	0	0	0	55.00	11	4	5	1	70	A	E	2
76	0	0	0	.	0	0	0	0	0	0	0	0	0	0	0	9	1998	21	1	53.75	11	1	8	.		07014 Palma	32239	406492		0	0	0	1	6.41	1	1	11	0	0	0	55.00	11	4	5	1	70	A	E	2
76	0	0	0	.	0	0	0	0	0	0	0	0	0	0	0	10	1998	21	1	53.75	11	1	8	.		07014 Palma	32239	406492		0	0	0	1	6.41	1	1	11	0	0	0	55.00	11	4	5	1	70	A	E	2
76	0	0	0	.	0	0	0	0	0	0	0	0	0	0	0	11	1998	21	1	53.75	11	1	8	.		07014 Palma	32239	406492		0	0	0	1	6.41	1	1	11	0	0	0	55.00	11	4	5	1	70	A	E	2
77	1	0	0	.	0	0	0	0	1	0	1	0	1	0	0	1	1999	20	0	7.5	4	10	6	5.43		07010 Palma	25671	406492		1	1	0	0	6.05	1	1	11	0	0	0	40.00	8	6	6	2	60	C	E	2
77	1	0	0	.	0	0	0	0	1	0	1	0	1	0	0	2	1999	20	0	7.5	4	10	6	5.43		07010 Palma	25671	406492		1	1	0	0	6.05	1	1	11	0	0	0	40.00	8	6	6	2	60	C	E	2
77	1	0	0	.	0	0	0	0	1	0	1	0	1	0	0	3	1999	20	0	7.5	4	10	6	5.43		07010 Palma	25671	406492		1	1	0	0	6.05	1	1	11	0	0	0	40.00	8	6	6	2	60	C	E	2
77	1	0	0	.	0	0	0	0	1	0	1	0	1	0	0	4	1999	20	0	7.5	4	10	6	5.43		07010 Palma	25671	406492		1	1	0	0	6.05	1	1	11	0	0	0	40.00	8	6	6	2	60	C	E	2
77	1	0	0	.	0	0	0	0	1	0	1	0	1	0	0	5	1999	20	0	7.5	4	10	6	5.43		07010 Palma	25671	406492		1	1	0	0	6.05	1	1	11	0	0	0	40.00	8	6	6	2	60	C	E	2
77	1	0	0	.	0	0	0	0	1	0	1	0	0	0	0	6	1999	20	0	7.5	4	10	6	5.43		07010 Palma	25671	406492		1	1	0	0	6.05	1	1	11	0	0	0	40.00	8	6	6	2	60	C	E	2
77	0	0	0	.	0	0	0	0	0	0	0	0	0	0	0	7	1999	20	0	7.5	4	10	6	5.43		07010 Palma	25671	406492		1	1	0	0	6.05	1	1	11	0	0	0	40.00	8	6	6	2	60	C	E	2
77	0	0	0	.	0	0	0	0	0	0	0	0	0	0	0	8	1999	20	0	7.5	4	10	6	5.43		07010 Palma	25671	406492		1	1	0	0	6.05	1	1	11	0	0	0	40.00	8	6	6	2	60	C	E	2
77	0	0	0	.	0	0	0	0	0	0	0	0	0	0	0	9	1999	20	0	7.5	4	10	6	5.43		07010 Palma	25671	406492		1	1	0	0	6.05	1	1	11	0	0	0	40.00	8	6	6	2	60	C	E	2
77	0	0	0	.	0	0	0	0	0	0	0	0	0	0	0	10	1999	20	0	7.5	4	10	6	5.43		07010 Palma	25671	406492		1	1	0	0	6.05	1	1	11	0	0	0	40.00	8	6	6	2	60	C	E	2
77	0	0	0	.	0	0	0	0	0	0	0	0	0	0	0	11	1999	20	0	7.5	4	10	6	5.43		07010 Palma	25671	406492		1	1	0	0	6.05	1	1	11	0	0	0	40.00	8	6	6	2	60	C	E	2
78	1	0	0	.	0	0	0	0	1	0	1	0	1	0	0	1	1995	24	0	73.75	15	1	4	7.36		07650 Santanyí	23593	11348		1	1	0	0	7.53	1	1	11	0	0	0	80.00	16	1	3	0	75	C	E	2
78	1	0	0	.	0	0	0	0	1	0	1	0	1	0	0	2	1995	24	0	73.75	15	1	4	7.36		07650 Santanyí	23593	11348		1	1	0	0	7.53	1	1	11	0	0	0	80.00	16	1	3	0	75	C	E	2
78	1	0	0	.	0	0	0	0	1	0	1	0	1	0	0	3	1995	24	0	73.75	15	1	4	7.36		07650 Santanyí	23593	11348		1	1	0	0	7.53	1	1	11	0	0	0	80.00	16	1	3	0	75	C	E	2
78	1	0	0	.	0	0	0	0	1	0	1	0	1	0	0	4	1995	24	0	73.75	15	1	4	7.36		07650 Santanyí	23593	11348		1	1	0	0	7.53	1	1	11	0	0	0	80.00	16	1	3	0	75	C	E	2
78	1	0	0	.	0	0	0	0	1	0	1	0	1	0	0	5	1995	24	0	73.75	15	1	4	7.36		07650 Santanyí	23593	11348		1	1	0	0	7.53	1	1	11	0	0	0	80.00	16	1	3	0	75	C	E	2
78	1	0	0	.	0	0	0	0	1	0	1	0	1	0	0	6	1995	24	0	73.75	15	1	4	7.36		07650 Santanyí	23593	11348		1	1	0	0	7.53	1	1	11	0	0	0	80.00	16	1	3	0	75	C	E	2
78	1	0	0	.	0	0	0	0	1	0	1	0	1	0	0	7	1995	24	0	73.75	15	1	4	7.36		07650 Santanyí	23593	11348		1	1	0	0	7.53	1	1	11	0	0	0	80.00	16	1	3	0	75	C	E	2
78	1	0	0	.	0	0	0	0	1	0	0	0	1	0	0	8	1995	24	0	73.75	15	1	4	7.36		07650 Santanyí	23593	11348		1	1	0	0	7.53	1	1	11	0	0	0	80.00	16	1	3	0	75	C	E	2
78	0	0	0	.	0	0	0	0	0	0	0	0	0	0	0	9	1995	24	0	73.75	15	1	4	7.36		07650 Santanyí	23593	11348		1	1	0	0	7.53	1	1	11	0	0	0	80.00	16	1	3	0	75	C	E	2
78	0	0	0	.	0	0	0	0	0	0	0	0	0	0	0	10	1995	24	0	73.75	15	1	4	7.36		07650 Santanyí	23593	11348		1	1	0	0	7.53	1	1	11	0	0	0	80.00	16	1	3	0	75	C	E	2
78	0	0	0	.	0	0	0	0	0	0	0	0	0	0	0	11	1995	24	0	73.75	15	1	4	7.36		07650 Santanyí	23593	11348		1	1	0	0	7.53	1	1	11	0	0	0	80.00	16	1	3	0	75	C	E	2
79	1	0	0	.	1	1	0	0	1	0	0	0	0	0	0	1	1998	21	0	32.5	8	6	6	6.98	venia FP he encontrado centro	07141 Marratxinet	29239	34385			1	0	0	7.38	1	0	12	0	0	0	36.25	8	3	9	0	55	B	E	5
79	1	0	0	.	1	1	0	0	1	0	0	0	0	0	0	2	1998	21	0	32.5	8	6	6	6.98		07141 Marratxinet	29239	34385			1	0	0	7.38	1	0	12	0	0	0	36.25	8	3	9	0	55	B	E	5
79	1	0	0	.	1	1	0	0	1	0	0	0	0	0	0	3	1998	21	0	32.5	8	6	6	6.98		7141 Marratxinet	29239	34385			1	0	0	7.38	1	0	12	0	0	0	36.25	8	3	9	0	55	B	E	5
79	1	0	0	.	1	1	0	0	1	0	0	0	0	0	0	4	1998	21	0	32.5	8	6	6	6.98		7141 Marratxinet	29239	34385			1	0	0	7.38	1	0	12	0	0	0	36.25	8	3	9	0	55	B	E	5
79	1	0	0	.	1	1	0	0	1	0	0	0	0	0	0	5	1998	21	0	32.5	8	6	6	6.98		7141 Marratxinet	29239	34385			1	0	0	7.38	1	0	12	0	0	0	36.25	8	3	9	0	55	B	E	5
79	1	0	0	.	1	1	0	0	1	0	0	0	0	0	0	6	1998	21	0	32.5	8	6	6	6.98		7141 Marratxinet	29239	34385			1	0	0	7.38	1	0	12	0	0	0	36.25	8	3	9	0	55	B	E	5
79	1	0	0	.	1	1	0	0	1	0	0	0	0	0	0	7	1998	21	0	32.5	8	6	6	6.98		7141 Marratxinet	29239	34385			1	0	0	7.38	1	0	12	0	0	0	36.25	8	3	9	0	55	B	E	5
79	1	0	0	.	1	1	0	0	1	0	0	0	0	0	0	8	1998	21	0	32.5	8	6	6	6.98		7141 Marratxinet	29239	34385			1	0	0	7.38	1	0	12	0	0	0	36.25	8	3	9	0	55	B	E	5
79	1	0	0	.	1	1	0	0	1	0	0	0	0	0	0	9	1998	21	0	32.5	8	6	6	6.98		7141 Marratxinet	29239	34385			1	0	0	7.38	1	0	12	0	0	0	36.25	8	3	9	0	55	B	E	5
79	1	0	0	.	1	1	0	0	1	0	0	0	0	0	0	10	1998	21	0	32.5	8	6	6	6.98		7141 Marratxinet	29239	34385			1	0	0	7.38	1	0	12	0	0	0	36.25	8	3	9	0	55	B	E	5
79	1	0	0	.	1	1	0	0	1	0	0	0	0	0	0	11	1998	21	0	32.5	8	6	6	6.98		7141 Marratxinet	29239	34385			1	0	0	7.38	1	0	12	0	0	0	36.25	8	3	9	0	55	B	E	5
80	1	0	0	.	0	0	0	0	1	0	1	0	1	0	0	1	1999	20	1	56.25	13	7	0	5.59		07500 Manacor	23172	41095		1	1	0	0	6.05	1	0	12	0	0	0	43.75	10	5	5	1	52.5	A	E	5
80	1	0	0	.	0	0	0	0	1	0	1	0	1	0	0	2	1999	20	1	56.25	13	7	0	5.59		07500 Manacor	23172	41095		1	1	0	0	6.05	1	0	12	0	0	0	43.75	10	5	5	1	52.5	A	E	5
80	1	0	0	.	0	0	0	0	1	0	1	0	1	0	0	3	1999	20	1	56.25	13	7	0	5.59		07500 Manacor	23172	41095		1	1	0	0	6.05	1	0	12	0	0	0	43.75	10	5	5	1	52.5	A	E	5
80	1	0	0	.	0	0	0	0	1	0	1	0	1	0	0	4	1999	20	1	56.25	13	7	0	5.59		07500 Manacor	23172	41095		1	1	0	0	6.05	1	0	12	0	0	0	43.75	10	5	5	1	52.5	A	E	5
80	1	0	0	.	0	0	0	0	1	0	1	0	0	0	0	5	1999	20	1	56.25	13	7	0	5.59		07500 Manacor	23172	41095		1	1	0	0	6.05	1	0	12	0	0	0	43.75	10	5	5	1	52.5	A	E	5
80	1	0	0	.	0	0	0	0	1	0	1	0	0	0	0	6	1999	20	1	56.25	13	7	0	5.59		07500 Manacor	23172	41095		1	1	0	0	6.05	1	0	12	0	0	0	43.75	10	5	5	1	52.5	A	E	5
80	1	0	0	.	0	0	0	0	1	0	1	0	0	0	0	7	1999	20	1	56.25	13	7	0	5.59		07500 Manacor	23172	41095		1	1	0	0	6.05	1	0	12	0	0	0	43.75	10	5	5	1	52.5	A	E	5
80	1	0	0	.	0	0	0	0	1	0	1	0	0	0	0	8	1999	20	1	56.25	13	7	0	5.59		07500 Manacor	23172	41095		1	1	0	0	6.05	1	0	12	0	0	0	43.75	10	5	5	1	52.5	A	E	5
80	1	0	0	.	0	0	0	0	1	0	0	0	0	0	0	9	1999	20	1	56.25	13	7	0	5.59		07500 Manacor	23172	41095		1	1	0	0	6.05	1	0	12	0	0	0	43.75	10	5	5	1	52.5	A	E	5
80	0	0	0	.	0	0	0	0	0	0	0	0	0	0	0	10	1999	20	1	56.25	13	7	0	5.59		07500 Manacor	23172	41095		1	1	0	0	6.05	1	0	12	0	0	0	43.75	10	5	5	1	52.5	A	E	5
80	0	0	0	.	0	0	0	0	0	0	0	0	0	0	0	11	1999	20	1	56.25	13	7	0	5.59		07500 Manacor	23172	41095		1	1	0	0	6.05	1	0	12	0	0	0	43.75	10	5	5	1	52.5	A	E	5
81	1	0	0	.	0	0	0	0	1	0	1	0	1	0	0	1	2000	19	0	57.5	12	2	6	6.71		07007 Palma	19683	406492		1	1	0	0	7.58	1	0	12	0	0	0	73.75	15	1	4	0	70	B	E	5
81	0	0	0	.	0	0	0	0	0	0	1	0	1	0	0	2	2000	19	0	57.5	12	2	6	6.71		07007 Palma	19683	406492		1	1	0	0	7.58	1	0	12	0	0	0	73.75	15	1	4	0	70	B	E	5
81	0	0	0	.	0	0	0	0	0	0	0	0	1	0	0	3	2000	19	0	57.5	12	2	6	6.71		07007 Palma	19683	406492		1	1	0	0	7.58	1	0	12	0	0	0	73.75	15	1	4	0	70	B	E	5
81	0	0	0	.	0	0	0	0	0	0	0	0	1	0	0	4	2000	19	0	57.5	12	2	6	6.71		07007 Palma	19683	406492		1	1	0	0	7.58	1	0	12	0	0	0	73.75	15	1	4	0	70	B	E	5
81	0	0	0	.	0	0	0	0	0	0	0	0	0	0	0	5	2000	19	0	57.5	12	2	6	6.71		07007 Palma	19683	406492		1	1	0	0	7.58	1	0	12	0	0	0	73.75	15	1	4	0	70	B	E	5
81	0	0	0	.	0	0	0	0	0	0	0	0	0	0	0	6	2000	19	0	57.5	12	2	6	6.71		07007 Palma	19683	406492		1	1	0	0	7.58	1	0	12	0	0	0	73.75	15	1	4	0	70	B	E	5
81	0	0	0	.	0	0	0	0	0	0	0	0	0	0	0	7	2000	19	0	57.5	12	2	6	6.71		07007 Palma	19683	406492		1	1	0	0	7.58	1	0	12	0	0	0	73.75	15	1	4	0	70	B	E	5
81	0	0	0	.	0	0	0	0	0	0	0	0	0	0	0	8	2000	19	0	57.5	12	2	6	6.71		07007 Palma	19683	406492		1	1	0	0	7.58	1	0	12	0	0	0	73.75	15	1	4	0	70	B	E	5
81	0	0	0	.	0	0	0	0	0	0	0	0	0	0	0	9	2000	19	0	57.5	12	2	6	6.71		07007 Palma	19683	406492		1	1	0	0	7.58	1	0	12	0	0	0	73.75	15	1	4	0	70	B	E	5
81	0	0	0	.	0	0	0	0	0	0	0	0	0	0	0	10	2000	19	0	57.5	12	2	6	6.71		07007 Palma	19683	406492		1	1	0	0	7.58	1	0	12	0	0	0	73.75	15	1	4	0	70	B	E	5
81	0	0	0	.	0	0	0	0	0	0	0	0	0	0	0	11	2000	19	0	57.5	12	2	6	6.71		07007 Palma	19683	406492		1	1	0	0	7.58	1	0	12	0	0	0	73.75	15	1	4	0	70	B	E	5
82	1	0	0	.	0	1	1	0	1	0	1	0	0	0	0	1	1998	21	0	57.5	12	2	6	5.74		07008 Palma	18159	406492		0	0	0	0	5.9	1	0	12	0	0	0	57.50	12	2	6	0	64	B	E	5
82	0	0	0	.	0	1	1	0	0	0	1	0	0	0	0	2	1998	21	0	57.5	12	2	6	5.74		07008 Palma	18159	406492		0	0	0	0	5.9	1	0	12	0	0	0	57.50	12	2	6	0	64	B	E	5
82	0	0	0	.	0	1	1	0	0	0	1	0	0	0	0	3	1998	21	0	57.5	12	2	6	5.74		07008 Palma	18159	406492		0	0	0	0	5.9	1	0	12	0	0	0	57.50	12	2	6	0	64	B	E	5
82	0	0	0	.	0	1	1	0	0	0	1	0	0	0	0	4	1998	21	0	57.5	12	2	6	5.74		07008 Palma	18159	406492		0	0	0	0	5.9	1	0	12	0	0	0	57.50	12	2	6	0	64	B	E	5
82	0	0	0	.	0	1	1	0	0	0	1	0	0	0	0	5	1998	21	0	57.5	12	2	6	5.74		07008 Palma	18159	406492		0	0	0	0	5.9	1	0	12	0	0	0	57.50	12	2	6	0	64	B	E	5
82	0	0	0	.	0	1	1	0	0	0	1	0	0	0	0	6	1998	21	0	57.5	12	2	6	5.74		07008 Palma	18159	406492		0	0	0	0	5.9	1	0	12	0	0	0	57.50	12	2	6	0	64	B	E	5
82	0	0	0	.	0	1	1	0	0	0	1	0	0	0	0	7	1998	21	0	57.5	12	2	6	5.74		07008 Palma	18159	406492		0	0	0	0	5.9	1	0	12	0	0	0	57.50	12	2	6	0	64	B	E	5
82	0	0	0	.	0	1	1	0	0	0	1	0	0	0	0	8	1998	21	0	57.5	12	2	6	5.74		07008 Palma	18159	406492		0	0	0	0	5.9	1	0	12	0	0	0	57.50	12	2	6	0	64	B	E	5
82	0	0	0	.	0	1	1	0	0	0	1	0	0	0	0	9	1998	21	0	57.5	12	2	6	5.74		07008 Palma	18159	406492		0	0	0	0	5.9	1	0	12	0	0	0	57.50	12	2	6	0	64	B	E	5
82	0	0	0	.	0	1	1	0	0	0	1	0	0	0	0	10	1998	21	0	57.5	12	2	6	5.74		07008 Palma	18159	406492		0	0	0	0	5.9	1	0	12	0	0	0	57.50	12	2	6	0	64	B	E	5
82	0	0	0	.	0	1	1	0	0	0	1	0	0	0	0	11	1998	21	0	57.5	12	2	6	5.74		07008 Palma	18159	406492		0	0	0	0	5.9	1	0	12	0	0	0	57.50	12	2	6	0	64	B	E	5
83	1	0	0	.	0	0	0	0	1	0	1	0	1	0	0	1	1963	56	0	75	16	4	0	.		07008 Palma	18159	406492		0	0	0	0	8	3	0	12	0	0	0	56.25	13	7	0	0	75	E	B	6
83	1	0	0	.	0	0	0	0	1	0	1	0	1	0	0	2	1963	56	0	75	16	4	0	.		07008 Palma	18159	406492		0	0	0	0	8	3	0	12	0	0	0	56.25	13	7	0	0	75	E	B	6
83	1	0	0	.	0	0	0	0	1	0	1	0	1	0	0	3	1963	56	0	75	16	4	0	.		07008 Palma	18159	406492		0	0	0	0	8	3	0	12	0	0	0	56.25	13	7	0	0	75	E	B	6
83	1	0	0	.	0	0	0	0	1	0	1	0	1	0	0	4	1963	56	0	75	16	4	0	.		07008 Palma	18159	406492		0	0	0	0	8	3	0	12	0	0	0	56.25	13	7	0	0	75	E	B	6
83	1	0	0	.	0	0	0	0	1	0	1	0	1	0	0	5	1963	56	0	75	16	4	0	.		07008 Palma	18159	406492		0	0	0	0	8	3	0	12	0	0	0	56.25	13	7	0	0	75	E	B	6
83	1	0	0	.	0	0	0	0	1	0	1	0	1	0	0	6	1963	56	0	75	16	4	0	.		07008 Palma	18159	406492		0	0	0	0	8	3	0	12	0	0	0	56.25	13	7	0	0	75	E	B	6
83	1	0	0	.	0	0	0	0	1	0	1	0	0	0	0	7	1963	56	0	75	16	4	0	.		07008 Palma	18159	406492		0	0	0	0	8	3	0	12	0	0	0	56.25	13	7	0	0	75	E	B	6
83	1	0	0	.	0	0	0	0	1	0	1	0	0	0	0	8	1963	56	0	75	16	4	0	.		07008 Palma	18159	406492		0	0	0	0	8	3	0	12	0	0	0	56.25	13	7	0	0	75	E	B	6
83	1	0	0	.	0	0	0	0	1	0	1	0	0	0	0	9	1963	56	0	75	16	4	0	.		07008 Palma	18159	406492		0	0	0	0	8	3	0	12	0	0	0	56.25	13	7	0	0	75	E	B	6
83	1	0	0	.	0	0	0	0	1	0	0	0	0	0	0	10	1963	56	0	75	16	4	0	.		07008 Palma	18159	406492		0	0	0	0	8	3	0	12	0	0	0	56.25	13	7	0	0	75	E	B	6
83	0	0	0	.	0	0	0	0	0	0	0	0	0	0	0	11	1963	56	0	75	16	4	0	.		07008 Palma	18159	406492		0	0	0	0	8	3	0	12	0	0	0	56.25	13	7	0	0	75	E	B	6
84	1	0	0	.	0	0	0	0	1	0	1	0	1	0	0	1	2000	19	0	71.25	15	3	2	6.8		07630 Campos	22864	9862		1	1	0	0	7.47	1	0	12	0	0	0	70.00	15	4	1	2	70	B	E	5
84	1	0	0	.	0	0	0	0	1	0	1	0	1	0	0	2	2000	19	0	71.25	15	3	2	6.8		07630 Campos	22864	9862		1	1	0	0	7.47	1	0	12	0	0	0	70.00	15	4	1	2	70	B	E	5
84	1	0	0	.	0	0	0	0	1	0	1	0	1	0	0	3	2000	19	0	71.25	15	3	2	6.8		7630 Campos	22864	9862		1	1	0	0	7.47	1	0	12	0	0	0	70.00	15	4	1	2	70	B	E	5
84	1	0	0	.	0	0	0	0	1	0	1	0	1	0	0	4	2000	19	0	71.25	15	3	2	6.8		7630 Campos	22864	9862		1	1	0	0	7.47	1	0	12	0	0	0	70.00	15	4	1	2	70	B	E	5
84	1	0	0	.	0	0	0	0	1	0	1	0	1	0	0	5	2000	19	0	71.25	15	3	2	6.8		7630 Campos	22864	9862		1	1	0	0	7.47	1	0	12	0	0	0	70.00	15	4	1	2	70	B	E	5
84	0	0	0	.	0	0	0	0	0	0	1	0	1	0	0	6	2000	19	0	71.25	15	3	2	6.8		7630 Campos	22864	9862		1	1	0	0	7.47	1	0	12	0	0	0	70.00	15	4	1	2	70	B	E	5
84	0	0	0	.	0	0	0	0	0	0	1	0	1	0	0	7	2000	19	0	71.25	15	3	2	6.8		7630 Campos	22864	9862		1	1	0	0	7.47	1	0	12	0	0	0	70.00	15	4	1	2	70	B	E	5
84	0	0	0	.	0	0	0	0	0	0	0	0	1	0	0	8	2000	19	0	71.25	15	3	2	6.8		7630 Campos	22864	9862		1	1	0	0	7.47	1	0	12	0	0	0	70.00	15	4	1	2	70	B	E	5
84	0	0	0	.	0	0	0	0	0	0	0	0	1	0	0	9	2000	19	0	71.25	15	3	2	6.8		7630 Campos	22864	9862		1	1	0	0	7.47	1	0	12	0	0	0	70.00	15	4	1	2	70	B	E	5
84	0	0	0	.	0	0	0	0	0	0	0	0	1	0	0	10	2000	19	0	71.25	15	3	2	6.8		7630 Campos	22864	9862		1	1	0	0	7.47	1	0	12	0	0	0	70.00	15	4	1	2	70	B	E	5
84	0	0	0	.	0	0	0	0	0	0	0	0	0	0	0	11	2000	19	0	71.25	15	3	2	6.8		7630 Campos	22864	9862		1	1	0	0	7.47	1	0	12	0	0	0	70.00	15	4	1	2	70	B	E	5
85	1	0	0	.	1	1	1	1	1	0	1	1	0	1	1	1	2000	19	0	28.75	8	9	3	6.76		07500 Manacor	23172	41095		1	1	0	0	7.47	1	0	12	0	0	0	33.75	9	9	2	1	55	B	E	5
85	1	0	0	.	1	1	1	1	1	0	1	1	1	1	1	2	2000	19	0	28.75	8	9	3	6.76		07500 Manacor	23172	41095		1	1	0	0	7.47	1	0	12	0	0	0	33.75	9	9	2	1	55	B	E	5
85	0	0	0	.	1	1	1	1	0	0	0	1	0	1	1	3	2000	19	0	28.75	8	9	3	6.76		07500 Manacor	23172	41095		1	1	0	0	7.47	1	0	12	0	0	0	33.75	9	9	2	1	55	B	E	5
85	0	0	0	.	1	1	1	1	0	0	0	1	0	1	1	4	2000	19	0	28.75	8	9	3	6.76		07500 Manacor	23172	41095		1	1	0	0	7.47	1	0	12	0	0	0	33.75	9	9	2	1	55	B	E	5
85	0	0	0	.	1	1	1	1	0	0	0	1	0	1	1	5	2000	19	0	28.75	8	9	3	6.76		07500 Manacor	23172	41095		1	1	0	0	7.47	1	0	12	0	0	0	33.75	9	9	2	1	55	B	E	5
85	0	0	0	.	1	1	1	1	0	0	0	1	1	1	1	6	2000	19	0	28.75	8	9	3	6.76		07500 Manacor	23172	41095		1	1	0	0	7.47	1	0	12	0	0	0	33.75	9	9	2	1	55	B	E	5
85	0	0	0	.	1	1	1	1	0	0	0	1	1	1	1	7	2000	19	0	28.75	8	9	3	6.76		07500 Manacor	23172	41095		1	1	0	0	7.47	1	0	12	0	0	0	33.75	9	9	2	1	55	B	E	5
85	0	0	0	.	1	1	1	1	0	0	0	1	0	1	1	8	2000	19	0	28.75	8	9	3	6.76		07500 Manacor	23172	41095		1	1	0	0	7.47	1	0	12	0	0	0	33.75	9	9	2	1	55	B	E	5
85	0	0	0	.	1	1	1	1	0	0	0	1	0	1	1	9	2000	19	0	28.75	8	9	3	6.76		07500 Manacor	23172	41095		1	1	0	0	7.47	1	0	12	0	0	0	33.75	9	9	2	1	55	B	E	5
85	1	0	0	.	1	1	1	1	1	0	0	1	1	1	1	10	2000	19	0	28.75	8	9	3	6.76		07500 Manacor	23172	41095		1	1	0	0	7.47	1	0	12	0	0	0	33.75	9	9	2	1	55	B	E	5
85	0	0	0	.	1	1	1	1	0	0	1	1	0	1	1	11	2000	19	0	28.75	8	9	3	6.76		07500 Manacor	23172	41095		1	1	0	0	7.47	1	0	12	0	0	0	33.75	9	9	2	1	55	B	E	5
86	1	0	0	.	0	0	0	0	1	0	1	0	1	0	0	1	1994	25	0	23.75	6	5	9	6.06		07008 Palma	18159	406492		0	0	0	0	5.84	5	0	12	0	0	0	37.50	9	6	5	2	55	B	E	5
86	1	0	0	.	0	0	0	0	1	0	1	0	1	0	0	2	1994	25	0	23.75	6	5	9	6.06		07008 Palma	18159	406492		0	0	0	0	5.84	5	0	12	0	0	0	37.50	9	6	5	2	55	B	E	5
86	1	0	0	.	0	0	0	0	1	0	1	0	1	0	0	3	1994	25	0	23.75	6	5	9	6.06		07008 Palma	18159	406492		0	0	0	0	5.84	5	0	12	0	0	0	37.50	9	6	5	2	55	B	E	5
86	1	0	0	.	0	0	0	0	1	0	1	0	1	0	0	4	1994	25	0	23.75	6	5	9	6.06		07008 Palma	18159	406492		0	0	0	0	5.84	5	0	12	0	0	0	37.50	9	6	5	2	55	B	E	5
86	1	0	0	.	0	0	0	0	1	0	1	0	1	0	0	5	1994	25	0	23.75	6	5	9	6.06		07008 Palma	18159	406492		0	0	0	0	5.84	5	0	12	0	0	0	37.50	9	6	5	2	55	B	E	5
86	0	0	0	.	0	0	0	0	0	0	0	0	0	0	0	6	1994	25	0	23.75	6	5	9	6.06		07008 Palma	18159	406492		0	0	0	0	5.84	5	0	12	0	0	0	37.50	9	6	5	2	55	B	E	5
86	0	0	0	.	0	0	0	0	0	0	0	0	0	0	0	7	1994	25	0	23.75	6	5	9	6.06		07008 Palma	18159	406492		0	0	0	0	5.84	5	0	12	0	0	0	37.50	9	6	5	2	55	B	E	5
86	0	0	0	.	0	0	0	0	0	0	0	0	0	0	0	8	1994	25	0	23.75	6	5	9	6.06		07008 Palma	18159	406492		0	0	0	0	5.84	5	0	12	0	0	0	37.50	9	6	5	2	55	B	E	5
86	0	0	0	.	0	0	0	0	0	0	0	0	0	0	0	9	1994	25	0	23.75	6	5	9	6.06		07008 Palma	18159	406492		0	0	0	0	5.84	5	0	12	0	0	0	37.50	9	6	5	2	55	B	E	5
86	0	0	0	.	0	0	0	0	0	0	0	0	0	0	0	10	1994	25	0	23.75	6	5	9	6.06		07008 Palma	18159	406492		0	0	0	0	5.84	5	0	12	0	0	0	37.50	9	6	5	2	55	B	E	5
86	0	0	0	.	0	0	0	0	0	0	0	0	0	0	0	11	1994	25	0	23.75	6	5	9	6.06		07008 Palma	18159	406492		0	0	0	0	5.84	5	0	12	0	0	0	37.50	9	6	5	2	55	B	E	5
87	1	0	0	.	0	0	0	0	1	0	1	0	1	0	0	1	2000	19	0	66.25	14	3	3	7.16		07300 Inca	22676	31255		0	0	0	0	7.47	1	0	12	0	0	0	90.00	18	0	2	2	75	C	E	5
87	1	0	0	.	0	0	0	0	1	0	1	0	1	0	0	2	2000	19	0	66.25	14	3	3	7.16		07300 Inca	22676	31255		0	0	0	0	7.47	1	0	12	0	0	0	90.00	18	0	2	2	75	C	E	5
87	1	0	0	.	0	0	0	0	1	0	1	0	1	0	0	3	2000	19	0	66.25	14	3	3	7.16		07300 Inca	22676	31255		0	0	0	0	7.47	1	0	12	0	0	0	90.00	18	0	2	2	75	C	E	5
87	1	0	0	.	0	0	0	0	1	0	1	0	1	0	0	4	2000	19	0	66.25	14	3	3	7.16		07300 Inca	22676	31255		0	0	0	0	7.47	1	0	12	0	0	0	90.00	18	0	2	2	75	C	E	5
87	1	0	0	.	0	0	0	0	1	0	1	0	0	0	0	5	2000	19	0	66.25	14	3	3	7.16		07300 Inca	22676	31255		0	0	0	0	7.47	1	0	12	0	0	0	90.00	18	0	2	2	75	C	E	5
87	1	0	0	.	0	0	0	0	1	0	1	0	0	0	0	6	2000	19	0	66.25	14	3	3	7.16		07300 Inca	22676	31255		0	0	0	0	7.47	1	0	12	0	0	0	90.00	18	0	2	2	75	C	E	5
87	0	0	0	.	0	0	0	0	0	0	0	0	0	0	0	7	2000	19	0	66.25	14	3	3	7.16		07300 Inca	22676	31255		0	0	0	0	7.47	1	0	12	0	0	0	90.00	18	0	2	2	75	C	E	5
87	0	0	0	.	0	0	0	0	0	0	0	0	0	0	0	8	2000	19	0	66.25	14	3	3	7.16		07300 Inca	22676	31255		0	0	0	0	7.47	1	0	12	0	0	0	90.00	18	0	2	2	75	C	E	5
87	0	0	0	.	0	0	0	0	0	0	0	0	0	0	0	9	2000	19	0	66.25	14	3	3	7.16		07300 Inca	22676	31255		0	0	0	0	7.47	1	0	12	0	0	0	90.00	18	0	2	2	75	C	E	5
87	0	0	0	.	0	0	0	0	0	0	0	0	0	0	0	10	2000	19	0	66.25	14	3	3	7.16		07300 Inca	22676	31255		0	0	0	0	7.47	1	0	12	0	0	0	90.00	18	0	2	2	75	C	E	5
87	0	0	0	.	0	0	0	0	0	0	0	0	0	0	0	11	2000	19	0	66.25	14	3	3	7.16		07300 Inca	22676	31255		0	0	0	0	7.47	1	0	12	0	0	0	90.00	18	0	2	2	75	C	E	5
88	0	0	0	.	1	1	0	1	0	0	1	0	1	1	0	1	1999	20	1	43.75	10	5	5	5.98		07011 - Palma de Mallorca	22356	406492		0	0	0	0	6.63	3	0	12	0	0	0	48.75	11	5	4	0	55	D	E	5
88	1	0	0	.	1	1	0	1	1	0	1	0	1	1	0	2	1999	20	1	43.75	10	5	5	5.98		07011 - Palma de Mallorca	22356	406492		0	0	0	0	6.63	3	0	12	0	0	0	48.75	11	5	4	0	55	D	E	5
88	1	0	0	.	1	1	0	1	1	0	1	0	1	1	0	3	1999	20	1	43.75	10	5	5	5.98		07011 - Palma de Mallorca	22356	406492		0	0	0	0	6.63	3	0	12	0	0	0	48.75	11	5	4	0	55	D	E	5
88	1	0	0	.	1	1	0	1	1	0	1	0	1	1	0	4	1999	20	1	43.75	10	5	5	5.98		07011 - Palma de Mallorca	22356	406492		0	0	0	0	6.63	3	0	12	0	0	0	48.75	11	5	4	0	55	D	E	5
88	1	0	0	.	1	1	0	1	1	0	1	0	1	1	0	5	1999	20	1	43.75	10	5	5	5.98		07011 - Palma de Mallorca	22356	406492		0	0	0	0	6.63	3	0	12	0	0	0	48.75	11	5	4	0	55	D	E	5
88	1	0	0	.	1	1	0	1	1	0	0	0	0	1	0	6	1999	20	1	43.75	10	5	5	5.98		07011 - Palma de Mallorca	22356	406492		0	0	0	0	6.63	3	0	12	0	0	0	48.75	11	5	4	0	55	D	E	5
88	1	0	0	.	1	1	0	1	1	0	0	0	0	1	0	7	1999	20	1	43.75	10	5	5	5.98		07011 - Palma de Mallorca	22356	406492		0	0	0	0	6.63	3	0	12	0	0	0	48.75	11	5	4	0	55	D	E	5
88	1	0	0	.	1	1	0	1	1	0	0	0	0	1	0	8	1999	20	1	43.75	10	5	5	5.98		07011 - Palma de Mallorca	22356	406492		0	0	0	0	6.63	3	0	12	0	0	0	48.75	11	5	4	0	55	D	E	5
88	0	0	0	.	1	1	0	1	0	0	0	0	0	1	0	9	1999	20	1	43.75	10	5	5	5.98		07011 - Palma de Mallorca	22356	406492		0	0	0	0	6.63	3	0	12	0	0	0	48.75	11	5	4	0	55	D	E	5
88	0	0	0	.	1	1	0	1	0	0	0	0	0	1	0	10	1999	20	1	43.75	10	5	5	5.98		07011 - Palma de Mallorca	22356	406492		0	0	0	0	6.63	3	0	12	0	0	0	48.75	11	5	4	0	55	D	E	5
88	0	0	0	.	1	1	0	1	0	0	0	0	0	1	0	11	1999	20	1	43.75	10	5	5	5.98		07011 - Palma de Mallorca	22356	406492		0	0	0	0	6.63	3	0	12	0	0	0	48.75	11	5	4	0	55	D	E	5
89	1	0	0	.	0	0	0	0	1	0	1	0	1	0	0	1	1998	21	0	76.25	16	3	1	.	No hay ciudad asi que cogemos la capital de Veneto	veneto	32300	261905			1	1	1	.	1	0	12	1	0	0	50.00	12	8	0	2	60	A	E	5
89	1	0	0	.	0	0	0	0	1	0	1	0	1	0	0	2	1998	21	0	76.25	16	3	1	.	ciudad de Venecia	veneto	32300	261905			1	1	1	.	1	0	12	1	0	0	50.00	12	8	0	2	60	A	E	5
89	1	0	0	.	0	0	0	0	1	0	1	0	1	0	0	3	1998	21	0	76.25	16	3	1	.		veneto	32300	261905			1	1	1	.	1	0	12	1	0	0	50.00	12	8	0	2	60	A	E	5
89	1	0	0	.	0	0	0	0	1	0	1	0	0	0	0	4	1998	21	0	76.25	16	3	1	.		veneto	32300	261905			1	1	1	.	1	0	12	1	0	0	50.00	12	8	0	2	60	A	E	5
89	1	0	0	.	0	0	0	0	1	0	1	0	0	0	0	5	1998	21	0	76.25	16	3	1	.		veneto	32300	261905			1	1	1	.	1	0	12	1	0	0	50.00	12	8	0	2	60	A	E	5
89	1	0	0	.	0	0	0	0	1	0	0	0	0	0	0	6	1998	21	0	76.25	16	3	1	.		veneto	32300	261905			1	1	1	.	1	0	12	1	0	0	50.00	12	8	0	2	60	A	E	5
89	0	0	0	.	0	0	0	0	0	0	0	0	0	0	0	7	1998	21	0	76.25	16	3	1	.		veneto	32300	261905			1	1	1	.	1	0	12	1	0	0	50.00	12	8	0	2	60	A	E	5
89	0	0	0	.	0	0	0	0	0	0	1	0	0	0	0	8	1998	21	0	76.25	16	3	1	.		veneto	32300	261905			1	1	1	.	1	0	12	1	0	0	50.00	12	8	0	2	60	A	E	5
89	0	0	0	.	0	0	0	0	0	0	0	0	0	0	0	9	1998	21	0	76.25	16	3	1	.		veneto	32300	261905			1	1	1	.	1	0	12	1	0	0	50.00	12	8	0	2	60	A	E	5
89	0	0	0	.	0	0	0	0	0	0	0	0	0	0	0	10	1998	21	0	76.25	16	3	1	.		veneto	32300	261905			1	1	1	.	1	0	12	1	0	0	50.00	12	8	0	2	60	A	E	5
89	0	0	0	.	0	0	0	0	0	0	0	0	0	0	0	11	1998	21	0	76.25	16	3	1	.		veneto	32300	261905			1	1	1	.	1	0	12	1	0	0	50.00	12	8	0	2	60	A	E	5
90	1	0	0	.	0	0	0	0	1	0	1	0	1	0	0	1	2000	19	0	70	15	4	1	5.64		07550 Son Servera	20823	11265		1	1	0	0	6	1	0	12	0	0	0	77.50	16	2	2	1	85	A	E	5
90	1	0	0	.	0	0	0	0	1	0	1	0	1	0	0	2	2000	19	0	70	15	4	1	5.64		07550 Son Servera	20823	11265		1	1	0	0	6	1	0	12	0	0	0	77.50	16	2	2	1	85	A	E	5
90	1	0	0	.	0	0	0	0	1	0	1	0	1	0	0	3	2000	19	0	70	15	4	1	5.64		07550 Son Servera	20823	11265		1	1	0	0	6	1	0	12	0	0	0	77.50	16	2	2	1	85	A	E	5
90	1	0	0	.	0	0	0	0	1	0	1	0	1	0	0	4	2000	19	0	70	15	4	1	5.64		07550 Son Servera	20823	11265		1	1	0	0	6	1	0	12	0	0	0	77.50	16	2	2	1	85	A	E	5
90	1	0	0	.	0	0	0	0	1	0	0	0	1	0	0	5	2000	19	0	70	15	4	1	5.64		07550 Son Servera	20823	11265		1	1	0	0	6	1	0	12	0	0	0	77.50	16	2	2	1	85	A	E	5
90	0	0	0	.	0	0	0	0	0	0	0	0	1	0	0	6	2000	19	0	70	15	4	1	5.64		07550 Son Servera	20823	11265		1	1	0	0	6	1	0	12	0	0	0	77.50	16	2	2	1	85	A	E	5
90	0	0	0	.	0	0	0	0	0	0	0	0	1	0	0	7	2000	19	0	70	15	4	1	5.64		07550 Son Servera	20823	11265		1	1	0	0	6	1	0	12	0	0	0	77.50	16	2	2	1	85	A	E	5
90	0	0	0	.	0	0	0	0	0	0	0	0	1	0	0	8	2000	19	0	70	15	4	1	5.64		07550 Son Servera	20823	11265		1	1	0	0	6	1	0	12	0	0	0	77.50	16	2	2	1	85	A	E	5
90	0	0	0	.	0	0	0	0	0	0	0	0	1	0	0	9	2000	19	0	70	15	4	1	5.64		07550 Son Servera	20823	11265		1	1	0	0	6	1	0	12	0	0	0	77.50	16	2	2	1	85	A	E	5
90	0	0	0	.	0	0	0	0	0	0	0	0	0	0	0	10	2000	19	0	70	15	4	1	5.64		07550 Son Servera	20823	11265		1	1	0	0	6	1	0	12	0	0	0	77.50	16	2	2	1	85	A	E	5
90	0	0	0	.	0	0	0	0	0	0	0	0	0	0	0	11	2000	19	0	70	15	4	1	5.64		07550 Son Servera	20823	11265		1	1	0	0	6	1	0	12	0	0	0	77.50	16	2	2	1	85	A	E	5
91	1	0	0	.	0	0	0	0	1	0	1	0	1	0	0	1	1994	25	1	55	12	4	4	.	CIDE COLEGIO CONCERTADO MALLORCA	07013 Palma	25753	406492		1	1	0	0	6.27	1	0	12	0	0	0	42.50	16	2	2	2	60	A	E	5
91	1	0	0	.	0	0	0	0	1	0	1	0	1	0	0	2	1994	25	1	55	12	4	4	.	FP PUBLICA	07013 Palma	25753	406492		1	1	0	0	6.27	1	0	12	0	0	0	42.50	16	2	2	2	60	A	E	5
91	1	0	0	.	0	0	0	0	1	0	1	0	1	0	0	3	1994	25	1	55	12	4	4	.		07013 Palma	25753	406492		1	1	0	0	6.27	1	0	12	0	0	0	42.50	16	2	2	2	60	A	E	5
91	1	0	0	.	0	0	0	0	1	0	1	0	1	0	0	4	1994	25	1	55	12	4	4	.		07013 Palma	25753	406492		1	1	0	0	6.27	1	0	12	0	0	0	42.50	16	2	2	2	60	A	E	5
91	1	0	0	.	0	0	0	0	1	0	1	0	1	0	0	5	1994	25	1	55	12	4	4	.		07013 Palma	25753	406492		1	1	0	0	6.27	1	0	12	0	0	0	42.50	16	2	2	2	60	A	E	5
91	1	0	0	.	0	0	0	0	1	0	1	0	1	0	0	6	1994	25	1	55	12	4	4	.		07013 Palma	25753	406492		1	1	0	0	6.27	1	0	12	0	0	0	42.50	16	2	2	2	60	A	E	5
91	1	0	0	.	0	0	0	0	1	0	1	0	1	0	0	7	1994	25	1	55	12	4	4	.		07013 Palma	25753	406492		1	1	0	0	6.27	1	0	12	0	0	0	42.50	16	2	2	2	60	A	E	5
91	1	0	0	.	0	0	0	0	1	0	1	0	0	0	0	8	1994	25	1	55	12	4	4	.		07013 Palma	25753	406492		1	1	0	0	6.27	1	0	12	0	0	0	42.50	16	2	2	2	60	A	E	5
91	0	0	0	.	0	0	0	0	0	0	0	0	0	0	0	9	1994	25	1	55	12	4	4	.		07013 Palma	25753	406492		1	1	0	0	6.27	1	0	12	0	0	0	42.50	16	2	2	2	60	A	E	5
91	0	0	0	.	0	0	0	0	0	0	0	0	0	0	0	10	1994	25	1	55	12	4	4	.		07013 Palma	25753	406492		1	1	0	0	6.27	1	0	12	0	0	0	42.50	16	2	2	2	60	A	E	5
91	0	0	0	.	0	0	0	0	0	0	0	0	0	0	0	11	1994	25	1	55	12	4	4	.		07013 Palma	25753	406492		1	1	0	0	6.27	1	0	12	0	0	0	42.50	16	2	2	2	60	A	E	5
92	1	0	0	.	0	0	0	0	1	0	1	0	1	0	0	1	1999	20	0	38.75	9	5	6	7.5		07580 Capdepera	20408	11267		1	1	0	0	7.84	3	0	12	0	0	0	62.50	10	6	4	2	60	B	E	5
92	1	0	0	.	0	0	0	0	1	0	1	0	1	0	0	2	1999	20	0	38.75	9	5	6	7.5		07580 Capdepera	20408	11267		1	1	0	0	7.84	3	0	12	0	0	0	62.50	10	6	4	2	60	B	E	5
92	1	0	0	.	0	0	0	0	1	0	1	0	1	0	0	3	1999	20	0	38.75	9	5	6	7.5		07580 Capdepera	20408	11267		1	1	0	0	7.84	3	0	12	0	0	0	62.50	10	6	4	2	60	B	E	5
92	1	0	0	.	0	0	0	0	1	0	1	0	1	0	0	4	1999	20	0	38.75	9	5	6	7.5		07580 Capdepera	20408	11267		1	1	0	0	7.84	3	0	12	0	0	0	62.50	10	6	4	2	60	B	E	5
92	1	0	0	.	0	0	0	0	1	0	1	0	1	0	0	5	1999	20	0	38.75	9	5	6	7.5		07580 Capdepera	20408	11267		1	1	0	0	7.84	3	0	12	0	0	0	62.50	10	6	4	2	60	B	E	5
92	1	0	0	.	0	0	0	0	1	0	1	0	1	0	0	6	1999	20	0	38.75	9	5	6	7.5		07580 Capdepera	20408	11267		1	1	0	0	7.84	3	0	12	0	0	0	62.50	10	6	4	2	60	B	E	5
92	1	0	0	.	0	0	0	0	1	0	1	0	1	0	0	7	1999	20	0	38.75	9	5	6	7.5		07580 Capdepera	20408	11267		1	1	0	0	7.84	3	0	12	0	0	0	62.50	10	6	4	2	60	B	E	5
92	1	0	0	.	0	0	0	0	1	0	0	0	0	0	0	8	1999	20	0	38.75	9	5	6	7.5		07580 Capdepera	20408	11267		1	1	0	0	7.84	3	0	12	0	0	0	62.50	10	6	4	2	60	B	E	5
92	1	0	0	.	0	0	0	0	1	0	0	0	0	0	0	9	1999	20	0	38.75	9	5	6	7.5		07580 Capdepera	20408	11267		1	1	0	0	7.84	3	0	12	0	0	0	62.50	10	6	4	2	60	B	E	5
92	0	0	0	.	0	0	0	0	0	0	0	0	0	0	0	10	1999	20	0	38.75	9	5	6	7.5		07580 Capdepera	20408	11267		1	1	0	0	7.84	3	0	12	0	0	0	62.50	10	6	4	2	60	B	E	5
92	0	0	0	.	0	0	0	0	0	0	0	0	0	0	0	11	1999	20	0	38.75	9	5	6	7.5		07580 Capdepera	20408	11267		1	1	0	0	7.84	3	0	12	0	0	0	62.50	10	6	4	2	60	B	E	5
93	1	0	0	.	0	1	1	0	1	1	1	0	1	1	1	1	1999	20	1	21.25	7	11	2	5.22		07014 - Palma de Mallorca	32239	406492		0	0	0	0	5.63	3	0	12	0	0	0	41.25	10	7	3	1	65	B	E	5
93	1	0	0	.	0	1	1	0	1	1	0	0	1	1	1	2	1999	20	1	21.25	7	11	2	5.22		07014 - Palma de Mallorca	32239	406492		0	0	0	0	5.63	3	0	12	0	0	0	41.25	10	7	3	1	65	B	E	5
93	1	0	0	.	0	1	1	0	1	1	0	0	1	1	1	3	1999	20	1	21.25	7	11	2	5.22		07014 - Palma de Mallorca	32239	406492		0	0	0	0	5.63	3	0	12	0	0	0	41.25	10	7	3	1	65	B	E	5
93	1	0	0	.	0	1	1	0	1	1	0	0	1	1	1	4	1999	20	1	21.25	7	11	2	5.22		07014 - Palma de Mallorca	32239	406492		0	0	0	0	5.63	3	0	12	0	0	0	41.25	10	7	3	1	65	B	E	5
93	1	0	0	.	0	1	1	0	1	1	0	0	1	1	1	5	1999	20	1	21.25	7	11	2	5.22		07014 - Palma de Mallorca	32239	406492		0	0	0	0	5.63	3	0	12	0	0	0	41.25	10	7	3	1	65	B	E	5
93	1	0	0	.	0	1	1	0	1	1	0	0	1	1	1	6	1999	20	1	21.25	7	11	2	5.22		07014 - Palma de Mallorca	32239	406492		0	0	0	0	5.63	3	0	12	0	0	0	41.25	10	7	3	1	65	B	E	5
93	1	0	0	.	0	1	1	0	1	1	0	0	1	1	1	7	1999	20	1	21.25	7	11	2	5.22		07014 - Palma de Mallorca	32239	406492		0	0	0	0	5.63	3	0	12	0	0	0	41.25	10	7	3	1	65	B	E	5
93	0	0	0	.	0	1	1	0	0	1	0	0	1	1	1	8	1999	20	1	21.25	7	11	2	5.22		07014 - Palma de Mallorca	32239	406492		0	0	0	0	5.63	3	0	12	0	0	0	41.25	10	7	3	1	65	B	E	5
93	0	0	0	.	0	1	1	0	0	1	1	0	0	1	1	9	1999	20	1	21.25	7	11	2	5.22		07014 - Palma de Mallorca	32239	406492		0	0	0	0	5.63	3	0	12	0	0	0	41.25	10	7	3	1	65	B	E	5
93	0	0	0	.	0	1	1	0	0	1	1	0	0	1	1	10	1999	20	1	21.25	7	11	2	5.22		07014 - Palma de Mallorca	32239	406492		0	0	0	0	5.63	3	0	12	0	0	0	41.25	10	7	3	1	65	B	E	5
93	0	0	0	.	0	1	1	0	0	1	1	0	0	1	1	11	1999	20	1	21.25	7	11	2	5.22		07014 - Palma de Mallorca	32239	406492		0	0	0	0	5.63	3	0	12	0	0	0	41.25	10	7	3	1	65	B	E	5
94	1	0	0	.	0	0	0	0	1	0	1	0	1	0	0	1	1997	22	0	56.25	12	3	5	6.51	Calvià	07180 Galatzo	29391	49063		1	1	0	0	7.32	3	0	12	0	0	0	51.25	11	3	6	1	55	B	E	5
94	1	0	0	.	0	0	0	0	1	0	1	0	1	0	0	2	1997	22	0	56.25	12	3	5	6.51		07180 Galatzo	29391	49063		1	1	0	0	7.32	3	0	12	0	0	0	51.25	11	3	6	1	55	B	E	5
94	1	0	0	.	0	0	0	0	1	0	1	0	1	0	0	3	1997	22	0	56.25	12	3	5	6.51		07180 Galatzo	29391	49063		1	1	0	0	7.32	3	0	12	0	0	0	51.25	11	3	6	1	55	B	E	5
94	1	0	0	.	0	0	0	0	1	0	1	0	1	0	0	4	1997	22	0	56.25	12	3	5	6.51		07180 Galatzo	29391	49063		1	1	0	0	7.32	3	0	12	0	0	0	51.25	11	3	6	1	55	B	E	5
94	1	0	0	.	0	0	0	0	1	0	1	0	0	0	0	5	1997	22	0	56.25	12	3	5	6.51		07180 Galatzo	29391	49063		1	1	0	0	7.32	3	0	12	0	0	0	51.25	11	3	6	1	55	B	E	5
94	1	0	0	.	0	0	0	0	1	0	0	0	0	0	0	6	1997	22	0	56.25	12	3	5	6.51		07180 Galatzo	29391	49063		1	1	0	0	7.32	3	0	12	0	0	0	51.25	11	3	6	1	55	B	E	5
94	0	0	0	.	0	0	0	0	0	0	0	0	0	0	0	7	1997	22	0	56.25	12	3	5	6.51		07180 Galatzo	29391	49063		1	1	0	0	7.32	3	0	12	0	0	0	51.25	11	3	6	1	55	B	E	5
94	0	0	0	.	0	0	0	0	0	0	0	0	0	0	0	8	1997	22	0	56.25	12	3	5	6.51		07180 Galatzo	29391	49063		1	1	0	0	7.32	3	0	12	0	0	0	51.25	11	3	6	1	55	B	E	5
94	0	0	0	.	0	0	0	0	0	0	0	0	0	0	0	9	1997	22	0	56.25	12	3	5	6.51		07180 Galatzo	29391	49063		1	1	0	0	7.32	3	0	12	0	0	0	51.25	11	3	6	1	55	B	E	5
94	0	0	0	.	0	0	0	0	0	0	0	0	0	0	0	10	1997	22	0	56.25	12	3	5	6.51		07180 Galatzo	29391	49063		1	1	0	0	7.32	3	0	12	0	0	0	51.25	11	3	6	1	55	B	E	5
94	0	0	0	.	0	0	0	0	0	0	0	0	0	0	0	11	1997	22	0	56.25	12	3	5	6.51		07180 Galatzo	29391	49063		1	1	0	0	7.32	3	0	12	0	0	0	51.25	11	3	6	1	55	B	E	5
95	1	0	0	.	0	0	0	0	1	0	1	0	1	0	0	1	1998	21	1	61.25	13	3	4	5.59		07013 Palma	25753	406492		0	0	0	0	5.58	3	0	12	0	0	0	50.00	11	4	5	1	59	B	E	5
95	1	0	0	.	0	0	0	0	1	0	1	0	1	0	0	2	1998	21	1	61.25	13	3	4	5.59		07013 Palma	25753	406492		0	0	0	0	5.58	3	0	12	0	0	0	50.00	11	4	5	1	59	B	E	5
95	1	0	0	.	0	0	0	0	1	0	1	0	1	0	0	3	1998	21	1	61.25	13	3	4	5.59		7013 Palma	25753	406492		0	0	0	0	5.58	3	0	12	0	0	0	50.00	11	4	5	1	59	B	E	5
95	1	0	0	.	0	0	0	0	1	0	1	0	1	0	0	4	1998	21	1	61.25	13	3	4	5.59		7013 Palma	25753	406492		0	0	0	0	5.58	3	0	12	0	0	0	50.00	11	4	5	1	59	B	E	5
95	1	0	0	.	0	0	0	0	1	0	1	0	1	0	0	5	1998	21	1	61.25	13	3	4	5.59		7013 Palma	25753	406492		0	0	0	0	5.58	3	0	12	0	0	0	50.00	11	4	5	1	59	B	E	5
95	1	0	0	.	0	0	0	0	1	0	1	0	0	0	0	6	1998	21	1	61.25	13	3	4	5.59		7013 Palma	25753	406492		0	0	0	0	5.58	3	0	12	0	0	0	50.00	11	4	5	1	59	B	E	5
95	0	0	0	.	0	0	0	0	0	0	0	0	0	0	0	7	1998	21	1	61.25	13	3	4	5.59		7013 Palma	25753	406492		0	0	0	0	5.58	3	0	12	0	0	0	50.00	11	4	5	1	59	B	E	5
95	0	0	0	.	0	0	0	0	0	0	0	0	0	0	0	8	1998	21	1	61.25	13	3	4	5.59		7013 Palma	25753	406492		0	0	0	0	5.58	3	0	12	0	0	0	50.00	11	4	5	1	59	B	E	5
95	0	0	0	.	0	0	0	0	0	0	0	0	0	0	0	9	1998	21	1	61.25	13	3	4	5.59		7013 Palma	25753	406492		0	0	0	0	5.58	3	0	12	0	0	0	50.00	11	4	5	1	59	B	E	5
95	0	0	0	.	0	0	0	0	0	0	0	0	0	0	0	10	1998	21	1	61.25	13	3	4	5.59		7013 Palma	25753	406492		0	0	0	0	5.58	3	0	12	0	0	0	50.00	11	4	5	1	59	B	E	5
95	0	0	0	.	0	0	0	0	0	0	0	0	0	0	0	11	1998	21	1	61.25	13	3	4	5.59		7013 Palma	25753	406492		0	0	0	0	5.58	3	0	12	0	0	0	50.00	11	4	5	1	59	B	E	5
96	1	0	0	.	0	0	0	0	1	0	1	0	1	0	0	1	1996	23	1	38.75	10	9	1	5.36		07001 Palma	38702	406492		0	0	0	0	5.47	9	0	12	0	0	0	52.50	12	6	2	2	65	D	E	5
96	1	0	0	.	0	0	0	0	1	0	1	0	1	0	0	2	1996	23	1	38.75	10	9	1	5.36		07001 Palma	38702	406492		0	0	0	0	5.47	9	0	12	0	0	0	52.50	12	6	2	2	65	D	E	5
96	1	0	0	.	0	0	0	0	1	0	1	0	1	0	0	3	1996	23	1	38.75	10	9	1	5.36		07001 Palma	38702	406492		0	0	0	0	5.47	9	0	12	0	0	0	52.50	12	6	2	2	65	D	E	5
96	1	0	0	.	0	0	0	0	1	0	1	0	1	0	0	4	1996	23	1	38.75	10	9	1	5.36		07001 Palma	38702	406492		0	0	0	0	5.47	9	0	12	0	0	0	52.50	12	6	2	2	65	D	E	5
96	1	0	0	.	0	0	0	0	1	0	1	0	1	0	0	5	1996	23	1	38.75	10	9	1	5.36		07001 Palma	38702	406492		0	0	0	0	5.47	9	0	12	0	0	0	52.50	12	6	2	2	65	D	E	5
96	1	0	0	.	0	0	0	0	1	0	1	0	1	0	0	6	1996	23	1	38.75	10	9	1	5.36		07001 Palma	38702	406492		0	0	0	0	5.47	9	0	12	0	0	0	52.50	12	6	2	2	65	D	E	5
96	1	0	0	.	0	0	0	0	1	0	1	0	1	0	0	7	1996	23	1	38.75	10	9	1	5.36		07001 Palma	38702	406492		0	0	0	0	5.47	9	0	12	0	0	0	52.50	12	6	2	2	65	D	E	5
96	0	0	0	.	0	0	0	0	0	0	0	0	1	0	0	8	1996	23	1	38.75	10	9	1	5.36		07001 Palma	38702	406492		0	0	0	0	5.47	9	0	12	0	0	0	52.50	12	6	2	2	65	D	E	5
96	0	0	0	.	0	0	0	0	0	0	0	0	0	0	0	9	1996	23	1	38.75	10	9	1	5.36		07001 Palma	38702	406492		0	0	0	0	5.47	9	0	12	0	0	0	52.50	12	6	2	2	65	D	E	5
96	0	0	0	.	0	0	0	0	0	0	0	0	0	0	0	10	1996	23	1	38.75	10	9	1	5.36		07001 Palma	38702	406492		0	0	0	0	5.47	9	0	12	0	0	0	52.50	12	6	2	2	65	D	E	5
96	0	0	0	.	0	0	0	0	0	0	0	0	0	0	0	11	1996	23	1	38.75	10	9	1	5.36		07001 Palma	38702	406492		0	0	0	0	5.47	9	0	12	0	0	0	52.50	12	6	2	2	65	D	E	5
97	1	0	0	.	0	0	0	0	1	0	1	0	1	0	0	1	2000	19	1	25	8	12	0	5.07		07500 Manacor	23172	41095		1	1	0	0	5.58	1	0	12	0	0	0	46.25	11	7	2	0	55	B	E	5
97	1	0	0	.	0	0	0	0	1	0	1	0	1	0	0	2	2000	19	1	25	8	12	0	5.07		07500 Manacor	23172	41095		1	1	0	0	5.58	1	0	12	0	0	0	46.25	11	7	2	0	55	B	E	5
97	1	0	0	.	0	0	0	0	1	0	1	0	1	0	0	3	2000	19	1	25	8	12	0	5.07		07500 Manacor	23172	41095		1	1	0	0	5.58	1	0	12	0	0	0	46.25	11	7	2	0	55	B	E	5
97	0	0	0	.	0	0	0	0	0	0	1	0	1	0	0	4	2000	19	1	25	8	12	0	5.07		07500 Manacor	23172	41095		1	1	0	0	5.58	1	0	12	0	0	0	46.25	11	7	2	0	55	B	E	5
97	0	0	0	.	0	0	0	0	0	0	0	0	1	0	0	5	2000	19	1	25	8	12	0	5.07		07500 Manacor	23172	41095		1	1	0	0	5.58	1	0	12	0	0	0	46.25	11	7	2	0	55	B	E	5
97	0	0	0	.	0	0	0	0	0	0	0	0	0	0	0	6	2000	19	1	25	8	12	0	5.07		07500 Manacor	23172	41095		1	1	0	0	5.58	1	0	12	0	0	0	46.25	11	7	2	0	55	B	E	5
97	0	0	0	.	0	0	0	0	0	0	0	0	0	0	0	7	2000	19	1	25	8	12	0	5.07		07500 Manacor	23172	41095		1	1	0	0	5.58	1	0	12	0	0	0	46.25	11	7	2	0	55	B	E	5
97	0	0	0	.	0	0	0	0	0	0	0	0	0	0	0	8	2000	19	1	25	8	12	0	5.07		07500 Manacor	23172	41095		1	1	0	0	5.58	1	0	12	0	0	0	46.25	11	7	2	0	55	B	E	5
97	0	0	0	.	0	0	0	0	0	0	0	0	0	0	0	9	2000	19	1	25	8	12	0	5.07		07500 Manacor	23172	41095		1	1	0	0	5.58	1	0	12	0	0	0	46.25	11	7	2	0	55	B	E	5
97	0	0	0	.	0	0	0	0	0	0	0	0	0	0	0	10	2000	19	1	25	8	12	0	5.07		07500 Manacor	23172	41095		1	1	0	0	5.58	1	0	12	0	0	0	46.25	11	7	2	0	55	B	E	5
97	0	0	0	.	0	0	0	0	0	0	0	0	0	0	0	11	2000	19	1	25	8	12	0	5.07		07500 Manacor	23172	41095		1	1	0	0	5.58	1	0	12	0	0	0	46.25	11	7	2	0	55	B	E	5
98	1	0	0	.	0	1	1	0	1	1	1	0	1	1	1	1	1996	23	1	31.25	8	7	5	6.12		07013 Palma	25753	406492		0	0	0	0	6.64	5	0	12	0	0	0	36.25	9	7	4	2	55	D	E	5
98	1	0	0	.	0	1	1	0	1	1	1	0	1	1	1	2	1996	23	1	31.25	8	7	5	6.12		07013 Palma	25753	406492		0	0	0	0	6.64	5	0	12	0	0	0	36.25	9	7	4	2	55	D	E	5
98	1	0	0	.	0	1	1	0	1	1	1	0	1	1	1	3	1996	23	1	31.25	8	7	5	6.12		07013 Palma	25753	406492		0	0	0	0	6.64	5	0	12	0	0	0	36.25	9	7	4	2	55	D	E	5
98	1	0	0	.	0	1	1	0	1	1	1	0	1	1	1	4	1996	23	1	31.25	8	7	5	6.12		07013 Palma	25753	406492		0	0	0	0	6.64	5	0	12	0	0	0	36.25	9	7	4	2	55	D	E	5
98	0	0	0	.	0	1	1	0	0	1	1	0	0	1	1	5	1996	23	1	31.25	8	7	5	6.12		07013 Palma	25753	406492		0	0	0	0	6.64	5	0	12	0	0	0	36.25	9	7	4	2	55	D	E	5
98	0	0	0	.	0	1	1	0	0	1	1	0	0	1	1	6	1996	23	1	31.25	8	7	5	6.12		07013 Palma	25753	406492		0	0	0	0	6.64	5	0	12	0	0	0	36.25	9	7	4	2	55	D	E	5
98	0	0	0	.	0	1	1	0	0	1	0	0	0	1	1	7	1996	23	1	31.25	8	7	5	6.12		07013 Palma	25753	406492		0	0	0	0	6.64	5	0	12	0	0	0	36.25	9	7	4	2	55	D	E	5
98	0	0	0	.	0	1	1	0	0	1	1	0	0	1	1	8	1996	23	1	31.25	8	7	5	6.12		07013 Palma	25753	406492		0	0	0	0	6.64	5	0	12	0	0	0	36.25	9	7	4	2	55	D	E	5
98	0	0	0	.	0	1	1	0	0	1	0	0	0	1	1	9	1996	23	1	31.25	8	7	5	6.12		07013 Palma	25753	406492		0	0	0	0	6.64	5	0	12	0	0	0	36.25	9	7	4	2	55	D	E	5
98	0	0	0	.	0	1	1	0	0	1	0	0	0	1	1	10	1996	23	1	31.25	8	7	5	6.12		07013 Palma	25753	406492		0	0	0	0	6.64	5	0	12	0	0	0	36.25	9	7	4	2	55	D	E	5
98	0	0	0	.	0	1	1	0	0	1	0	0	0	1	1	11	1996	23	1	31.25	8	7	5	6.12		07013 Palma	25753	406492		0	0	0	0	6.64	5	0	12	0	0	0	36.25	9	7	4	2	55	D	E	5
99	1	0	0	.	0	0	0	0	1	0	1	0	1	0	0	1	1999	20	0	51.25	11	3	6	5.28		07120 Palma	24780	406492		1	1	0	0	5.74	1	0	12	0	0	0	31.25	8	7	5	1	50	B	E	5
99	1	0	0	.	0	0	0	0	1	0	1	0	1	0	0	2	1999	20	0	51.25	11	3	6	5.28		07120 Palma	24780	406492		1	1	0	0	5.74	1	0	12	0	0	0	31.25	8	7	5	1	50	B	E	5
99	1	0	0	.	0	0	0	0	1	0	1	0	1	0	0	3	1999	20	0	51.25	11	3	6	5.28		07120 Palma	24780	406492		1	1	0	0	5.74	1	0	12	0	0	0	31.25	8	7	5	1	50	B	E	5
99	1	0	0	.	0	0	0	0	1	0	1	0	1	0	0	4	1999	20	0	51.25	11	3	6	5.28		07120 Palma	24780	406492		1	1	0	0	5.74	1	0	12	0	0	0	31.25	8	7	5	1	50	B	E	5
99	1	0	0	.	0	0	0	0	1	0	1	0	0	0	0	5	1999	20	0	51.25	11	3	6	5.28		07120 Palma	24780	406492		1	1	0	0	5.74	1	0	12	0	0	0	31.25	8	7	5	1	50	B	E	5
99	0	0	0	.	0	0	0	0	0	0	0	0	0	0	0	6	1999	20	0	51.25	11	3	6	5.28		07120 Palma	24780	406492		1	1	0	0	5.74	1	0	12	0	0	0	31.25	8	7	5	1	50	B	E	5
99	0	0	0	.	0	0	0	0	0	0	0	0	0	0	0	7	1999	20	0	51.25	11	3	6	5.28		07120 Palma	24780	406492		1	1	0	0	5.74	1	0	12	0	0	0	31.25	8	7	5	1	50	B	E	5
99	0	0	0	.	0	0	0	0	0	0	0	0	0	0	0	8	1999	20	0	51.25	11	3	6	5.28		07120 Palma	24780	406492		1	1	0	0	5.74	1	0	12	0	0	0	31.25	8	7	5	1	50	B	E	5
99	0	0	0	.	0	0	0	0	0	0	0	0	0	0	0	9	1999	20	0	51.25	11	3	6	5.28		07120 Palma	24780	406492		1	1	0	0	5.74	1	0	12	0	0	0	31.25	8	7	5	1	50	B	E	5
99	0	0	0	.	0	0	0	0	0	0	0	0	0	0	0	10	1999	20	0	51.25	11	3	6	5.28		07120 Palma	24780	406492		1	1	0	0	5.74	1	0	12	0	0	0	31.25	8	7	5	1	50	B	E	5
99	0	0	0	.	0	0	0	0	0	0	0	0	0	0	0	11	1999	20	0	51.25	11	3	6	5.28		07120 Palma	24780	406492		1	1	0	0	5.74	1	0	12	0	0	0	31.25	8	7	5	1	50	B	E	5
100	1	0	0	.	1	1	0	1	1	0	1	0	1	1	0	1	2000	19	1	35	9	8	3	6.08		07500 Manacor	23172	41095		1	1	0	0	5.53	1	0	12	0	0	0	37.50	9	6	5	2	60	E	E	5
100	1	0	0	.	1	1	0	1	1	0	1	0	1	1	0	2	2000	19	1	35	9	8	3	6.08		07500 Manacor	23172	41095		1	1	0	0	5.53	1	0	12	0	0	0	37.50	9	6	5	2	60	E	E	5
100	1	0	0	.	1	1	0	1	1	0	1	0	1	1	0	3	2000	19	1	35	9	8	3	6.08		07500 Manacor	23172	41095		1	1	0	0	5.53	1	0	12	0	0	0	37.50	9	6	5	2	60	E	E	5
100	1	0	0	.	1	1	0	1	1	0	0	0	1	1	0	4	2000	19	1	35	9	8	3	6.08		07500 Manacor	23172	41095		1	1	0	0	5.53	1	0	12	0	0	0	37.50	9	6	5	2	60	E	E	5
100	1	0	0	.	1	1	0	1	1	0	0	0	1	1	0	5	2000	19	1	35	9	8	3	6.08		07500 Manacor	23172	41095		1	1	0	0	5.53	1	0	12	0	0	0	37.50	9	6	5	2	60	E	E	5
100	0	0	0	.	1	1	0	1	0	0	0	0	1	1	0	6	2000	19	1	35	9	8	3	6.08		07500 Manacor	23172	41095		1	1	0	0	5.53	1	0	12	0	0	0	37.50	9	6	5	2	60	E	E	5
100	0	0	0	.	1	1	0	1	0	0	0	0	1	1	0	7	2000	19	1	35	9	8	3	6.08		07500 Manacor	23172	41095		1	1	0	0	5.53	1	0	12	0	0	0	37.50	9	6	5	2	60	E	E	5
100	0	0	0	.	1	1	0	1	0	0	0	0	1	1	0	8	2000	19	1	35	9	8	3	6.08		07500 Manacor	23172	41095		1	1	0	0	5.53	1	0	12	0	0	0	37.50	9	6	5	2	60	E	E	5
100	0	0	0	.	1	1	0	1	0	0	0	0	0	1	0	9	2000	19	1	35	9	8	3	6.08		07500 Manacor	23172	41095		1	1	0	0	5.53	1	0	12	0	0	0	37.50	9	6	5	2	60	E	E	5
100	1	0	0	.	1	1	0	1	1	0	0	0	0	1	0	10	2000	19	1	35	9	8	3	6.08		07500 Manacor	23172	41095		1	1	0	0	5.53	1	0	12	0	0	0	37.50	9	6	5	2	60	E	E	5
100	1	0	0	.	1	1	0	1	1	0	0	0	0	1	0	11	2000	19	1	35	9	8	3	6.08		07500 Manacor	23172	41095		1	1	0	0	5.53	1	0	12	0	0	0	37.50	9	6	5	2	60	E	E	5
101	0	0	0	.	0	1	1	0	0	0	1	0	1	0	0	1	1998	21	0	40	10	8	2	6.02		07730 Alayor	21964	9097		1	1	0	0	6.37	1	0	12	0	0	0	41.25	10	7	3	0	63	D	E	5
101	0	0	0	.	0	1	1	0	0	0	1	0	1	0	0	2	1998	21	0	40	10	8	2	6.02		07730 Alayor	21964	9097		1	1	0	0	6.37	1	0	12	0	0	0	41.25	10	7	3	0	63	D	E	5
101	0	0	0	.	0	1	1	0	0	0	1	0	1	0	0	3	1998	21	0	40	10	8	2	6.02		07730 Alayor	21964	9097		1	1	0	0	6.37	1	0	12	0	0	0	41.25	10	7	3	0	63	D	E	5
101	0	0	0	.	0	1	1	0	0	0	1	0	1	0	0	4	1998	21	0	40	10	8	2	6.02		07730 Alayor	21964	9097		1	1	0	0	6.37	1	0	12	0	0	0	41.25	10	7	3	0	63	D	E	5
101	0	0	0	.	0	1	1	0	0	0	1	0	1	0	0	5	1998	21	0	40	10	8	2	6.02		07730 Alayor	21964	9097		1	1	0	0	6.37	1	0	12	0	0	0	41.25	10	7	3	0	63	D	E	5
101	0	0	0	.	0	1	1	0	0	0	1	0	1	0	0	6	1998	21	0	40	10	8	2	6.02		07730 Alayor	21964	9097		1	1	0	0	6.37	1	0	12	0	0	0	41.25	10	7	3	0	63	D	E	5
101	0	0	0	.	0	1	1	0	0	0	1	0	1	0	0	7	1998	21	0	40	10	8	2	6.02		07730 Alayor	21964	9097		1	1	0	0	6.37	1	0	12	0	0	0	41.25	10	7	3	0	63	D	E	5
101	0	0	0	.	0	1	1	0	0	0	1	0	0	0	0	8	1998	21	0	40	10	8	2	6.02		07730 Alayor	21964	9097		1	1	0	0	6.37	1	0	12	0	0	0	41.25	10	7	3	0	63	D	E	5
101	0	0	0	.	0	1	1	0	0	0	1	0	0	0	0	9	1998	21	0	40	10	8	2	6.02		07730 Alayor	21964	9097		1	1	0	0	6.37	1	0	12	0	0	0	41.25	10	7	3	0	63	D	E	5
101	0	0	0	.	0	1	1	0	0	0	1	0	0	0	0	10	1998	21	0	40	10	8	2	6.02		07730 Alayor	21964	9097		1	1	0	0	6.37	1	0	12	0	0	0	41.25	10	7	3	0	63	D	E	5
101	0	0	0	.	0	1	1	0	0	0	1	0	0	0	0	11	1998	21	0	40	10	8	2	6.02		07730 Alayor	21964	9097		1	1	0	0	6.37	1	0	12	0	0	0	41.25	10	7	3	0	63	D	E	5
102	1	0	0	.	0	0	0	0	1	0	1	0	1	0	0	1	1997	22	1	23.75	7	9	4	5.52		07013 Palma	25753	406492		0	0	0	0	6	1	0	12	0	0	0	23.75	7	9	4	1	55	E	E	5
102	1	0	0	.	0	0	0	0	1	0	1	0	1	0	0	2	1997	22	1	23.75	7	9	4	5.52		07013 Palma	25753	406492		0	0	0	0	6	1	0	12	0	0	0	23.75	7	9	4	1	55	E	E	5
102	1	0	0	.	0	0	0	0	1	0	1	0	1	0	0	3	1997	22	1	23.75	7	9	4	5.52		07013 Palma	25753	406492		0	0	0	0	6	1	0	12	0	0	0	23.75	7	9	4	1	55	E	E	5
102	1	0	0	.	0	0	0	0	1	0	1	0	0	0	0	4	1997	22	1	23.75	7	9	4	5.52		07013 Palma	25753	406492		0	0	0	0	6	1	0	12	0	0	0	23.75	7	9	4	1	55	E	E	5
102	1	0	0	.	0	0	0	0	1	0	1	0	0	0	0	5	1997	22	1	23.75	7	9	4	5.52		07013 Palma	25753	406492		0	0	0	0	6	1	0	12	0	0	0	23.75	7	9	4	1	55	E	E	5
102	1	0	0	.	0	0	0	0	1	0	1	0	0	0	0	6	1997	22	1	23.75	7	9	4	5.52		07013 Palma	25753	406492		0	0	0	0	6	1	0	12	0	0	0	23.75	7	9	4	1	55	E	E	5
102	1	0	0	.	0	0	0	0	1	0	0	0	0	0	0	7	1997	22	1	23.75	7	9	4	5.52		07013 Palma	25753	406492		0	0	0	0	6	1	0	12	0	0	0	23.75	7	9	4	1	55	E	E	5
102	0	0	0	.	0	0	0	0	0	0	0	0	0	0	0	8	1997	22	1	23.75	7	9	4	5.52		07013 Palma	25753	406492		0	0	0	0	6	1	0	12	0	0	0	23.75	7	9	4	1	55	E	E	5
102	0	0	0	.	0	0	0	0	0	0	0	0	0	0	0	9	1997	22	1	23.75	7	9	4	5.52		07013 Palma	25753	406492		0	0	0	0	6	1	0	12	0	0	0	23.75	7	9	4	1	55	E	E	5
102	0	0	0	.	0	0	0	0	0	0	0	0	0	0	0	10	1997	22	1	23.75	7	9	4	5.52		07013 Palma	25753	406492		0	0	0	0	6	1	0	12	0	0	0	23.75	7	9	4	1	55	E	E	5
102	0	0	0	.	0	0	0	0	0	0	0	0	0	0	0	11	1997	22	1	23.75	7	9	4	5.52		07013 Palma	25753	406492		0	0	0	0	6	1	0	12	0	0	0	23.75	7	9	4	1	55	E	E	5
103	0	0	0	.	1	2	2	1	0	1	1	1	1	2	2	1	2000	19	0	48.75	11	5	4	5.36		07460 Pollença	26125	16157		1	1	0	0	6.21	1	0	12	0	0	0	55.00	12	4	3	2	45	C	E	5
103	0	0	0	.	1	2	2	1	0	1	1	1	1	2	2	2	2000	19	0	48.75	11	5	4	5.36		07460 Pollença	26125	16157		1	1	0	0	6.21	1	0	12	0	0	0	55.00	12	4	3	2	45	C	E	5
103	0	0	0	.	1	2	2	1	0	1	1	1	0	2	2	3	2000	19	0	48.75	11	5	4	5.36		07460 Pollença	26125	16157		1	1	0	0	6.21	1	0	12	0	0	0	55.00	12	4	3	2	45	C	E	5
103	0	0	0	.	1	2	2	1	0	1	1	1	0	2	2	4	2000	19	0	48.75	11	5	4	5.36		07460 Pollença	26125	16157		1	1	0	0	6.21	1	0	12	0	0	0	55.00	12	4	3	2	45	C	E	5
103	1	0	0	.	1	2	2	1	1	1	0	1	0	2	2	5	2000	19	0	48.75	11	5	4	5.36		07460 Pollença	26125	16157		1	1	0	0	6.21	1	0	12	0	0	0	55.00	12	4	3	2	45	C	E	5
103	1	0	0	.	1	2	2	1	1	1	1	1	0	2	2	6	2000	19	0	48.75	11	5	4	5.36		07460 Pollença	26125	16157		1	1	0	0	6.21	1	0	12	0	0	0	55.00	12	4	3	2	45	C	E	5
103	0	0	0	.	1	2	2	1	0	1	1	1	0	2	2	7	2000	19	0	48.75	11	5	4	5.36		07460 Pollença	26125	16157		1	1	0	0	6.21	1	0	12	0	0	0	55.00	12	4	3	2	45	C	E	5
103	0	0	0	.	1	2	2	1	0	1	1	1	0	2	2	8	2000	19	0	48.75	11	5	4	5.36		07460 Pollença	26125	16157		1	1	0	0	6.21	1	0	12	0	0	0	55.00	12	4	3	2	45	C	E	5
103	0	0	0	.	1	2	2	1	0	1	1	1	0	2	2	9	2000	19	0	48.75	11	5	4	5.36		07460 Pollença	26125	16157		1	1	0	0	6.21	1	0	12	0	0	0	55.00	12	4	3	2	45	C	E	5
103	1	0	0	.	1	2	2	1	1	1	0	1	1	2	2	10	2000	19	0	48.75	11	5	4	5.36		07460 Pollença	26125	16157		1	1	0	0	6.21	1	0	12	0	0	0	55.00	12	4	3	2	45	C	E	5
103	0	0	0	.	1	2	2	1	0	1	1	1	0	2	2	11	2000	19	0	48.75	11	5	4	5.36		07460 Pollença	26125	16157		1	1	0	0	6.21	1	0	12	0	0	0	55.00	12	4	3	2	45	C	E	5
104	1	0	0	.	1	1	0	0	1	0	1	0	1	0	0	1	2000	19	0	48.75	11	5	4	6.22		07004 Palma	22043	406492		1	1	0	0	7.37	1	0	12	0	0	0	77.50	16	2	2	1	60	A	E	5
104	1	0	0	.	1	1	0	0	1	0	1	0	1	0	0	2	2000	19	0	48.75	11	5	4	6.22		07004 Palma	22043	406492		1	1	0	0	7.37	1	0	12	0	0	0	77.50	16	2	2	1	60	A	E	5
104	1	0	0	.	1	1	0	0	1	0	1	0	1	0	0	3	2000	19	0	48.75	11	5	4	6.22		07004 Palma	22043	406492		1	1	0	0	7.37	1	0	12	0	0	0	77.50	16	2	2	1	60	A	E	5
104	1	0	0	.	1	1	0	0	1	0	1	0	1	0	0	4	2000	19	0	48.75	11	5	4	6.22		07004 Palma	22043	406492		1	1	0	0	7.37	1	0	12	0	0	0	77.50	16	2	2	1	60	A	E	5
104	1	0	0	.	1	1	0	0	1	0	1	0	1	0	0	5	2000	19	0	48.75	11	5	4	6.22		07004 Palma	22043	406492		1	1	0	0	7.37	1	0	12	0	0	0	77.50	16	2	2	1	60	A	E	5
104	1	0	0	.	1	1	0	0	1	0	1	0	0	0	0	6	2000	19	0	48.75	11	5	4	6.22		07004 Palma	22043	406492		1	1	0	0	7.37	1	0	12	0	0	0	77.50	16	2	2	1	60	A	E	5
104	1	0	0	.	1	1	0	0	1	0	1	0	0	0	0	7	2000	19	0	48.75	11	5	4	6.22		07004 Palma	22043	406492		1	1	0	0	7.37	1	0	12	0	0	0	77.50	16	2	2	1	60	A	E	5
104	1	0	0	.	1	1	0	0	1	0	1	0	0	0	0	8	2000	19	0	48.75	11	5	4	6.22		07004 Palma	22043	406492		1	1	0	0	7.37	1	0	12	0	0	0	77.50	16	2	2	1	60	A	E	5
104	1	0	0	.	1	1	0	0	1	0	1	0	0	0	0	9	2000	19	0	48.75	11	5	4	6.22		07004 Palma	22043	406492		1	1	0	0	7.37	1	0	12	0	0	0	77.50	16	2	2	1	60	A	E	5
104	1	0	0	.	1	1	0	0	1	0	1	0	0	0	0	10	2000	19	0	48.75	11	5	4	6.22		07004 Palma	22043	406492		1	1	0	0	7.37	1	0	12	0	0	0	77.50	16	2	2	1	60	A	E	5
104	1	0	0	.	1	1	0	0	1	0	0	0	0	0	0	11	2000	19	0	48.75	11	5	4	6.22		07004 Palma	22043	406492		1	1	0	0	7.37	1	0	12	0	0	0	77.50	16	2	2	1	60	A	E	5
105	1	0	0	.	1	2	1	1	1	1	1	0	1	2	1	1	2000	19	0	66.25	14	3	3	6.03		07400 Alcúdia	23954	19395		1	1	0	0	6.58	1	0	12	0	0	0	82.50	17	2	1	2	77	C	E	5
105	1	0	0	.	1	2	1	1	1	1	0	0	0	2	1	2	2000	19	0	66.25	14	3	3	6.03		07400 Alcúdia	23954	19395		1	1	0	0	6.58	1	0	12	0	0	0	82.50	17	2	1	2	77	C	E	5
105	0	0	0	.	1	2	1	1	0	1	0	0	0	2	1	3	2000	19	0	66.25	14	3	3	6.03		07400 Alcúdia	23954	19395		1	1	0	0	6.58	1	0	12	0	0	0	82.50	17	2	1	2	77	C	E	5
105	1	0	0	.	1	2	1	1	1	1	1	0	0	2	1	4	2000	19	0	66.25	14	3	3	6.03		07400 Alcúdia	23954	19395		1	1	0	0	6.58	1	0	12	0	0	0	82.50	17	2	1	2	77	C	E	5
105	1	0	0	.	1	2	1	1	1	1	1	0	0	2	1	5	2000	19	0	66.25	14	3	3	6.03		07400 Alcúdia	23954	19395		1	1	0	0	6.58	1	0	12	0	0	0	82.50	17	2	1	2	77	C	E	5
105	0	0	0	.	1	2	1	1	0	1	0	0	0	2	1	6	2000	19	0	66.25	14	3	3	6.03		07400 Alcúdia	23954	19395		1	1	0	0	6.58	1	0	12	0	0	0	82.50	17	2	1	2	77	C	E	5
105	0	0	0	.	1	2	1	1	0	1	0	0	0	2	1	7	2000	19	0	66.25	14	3	3	6.03		07400 Alcúdia	23954	19395		1	1	0	0	6.58	1	0	12	0	0	0	82.50	17	2	1	2	77	C	E	5
105	0	0	0	.	1	2	1	1	0	1	0	0	0	2	1	8	2000	19	0	66.25	14	3	3	6.03		07400 Alcúdia	23954	19395		1	1	0	0	6.58	1	0	12	0	0	0	82.50	17	2	1	2	77	C	E	5
105	0	0	0	.	1	2	1	1	0	1	1	0	0	2	1	9	2000	19	0	66.25	14	3	3	6.03		07400 Alcúdia	23954	19395		1	1	0	0	6.58	1	0	12	0	0	0	82.50	17	2	1	2	77	C	E	5
105	0	0	0	.	1	2	1	1	0	1	0	0	0	2	1	10	2000	19	0	66.25	14	3	3	6.03		07400 Alcúdia	23954	19395		1	1	0	0	6.58	1	0	12	0	0	0	82.50	17	2	1	2	77	C	E	5
105	0	0	0	.	1	2	1	1	0	1	0	0	0	2	1	11	2000	19	0	66.25	14	3	3	6.03		07400 Alcúdia	23954	19395		1	1	0	0	6.58	1	0	12	0	0	0	82.50	17	2	1	2	77	C	E	5
106	1	0	0	.	0	0	0	0	1	0	1	0	1	0	0	1	1992	27	1	62.5	14	6	0	.	Es de son servera	07550 Son Servera	20823	11265		1	1	0	0	7.04	3	0	12	0	0	0	81.25	17	3	0	1	72.5	B	E	5
106	1	0	0	.	0	0	0	0	1	0	1	0	1	0	0	2	1992	27	1	62.5	14	6	0	.	ies Puig de Sa Font	07550 Son Servera	20823	11265		1	1	0	0	7.04	3	0	12	0	0	0	81.25	17	3	0	1	72.5	B	E	5
106	1	0	0	.	0	0	0	0	1	0	1	0	1	0	0	3	1992	27	1	62.5	14	6	0	.		07550 Son Servera	20823	11265		1	1	0	0	7.04	3	0	12	0	0	0	81.25	17	3	0	1	72.5	B	E	5
106	1	0	0	.	0	0	0	0	1	0	1	0	1	0	0	4	1992	27	1	62.5	14	6	0	.		07550 Son Servera	20823	11265		1	1	0	0	7.04	3	0	12	0	0	0	81.25	17	3	0	1	72.5	B	E	5
106	1	0	0	.	0	0	0	0	1	0	1	0	1	0	0	5	1992	27	1	62.5	14	6	0	.		07550 Son Servera	20823	11265		1	1	0	0	7.04	3	0	12	0	0	0	81.25	17	3	0	1	72.5	B	E	5
106	0	0	0	.	0	0	0	0	0	0	0	0	0	0	0	6	1992	27	1	62.5	14	6	0	.		07550 Son Servera	20823	11265		1	1	0	0	7.04	3	0	12	0	0	0	81.25	17	3	0	1	72.5	B	E	5
106	0	0	0	.	0	0	0	0	0	0	0	0	0	0	0	7	1992	27	1	62.5	14	6	0	.		07550 Son Servera	20823	11265		1	1	0	0	7.04	3	0	12	0	0	0	81.25	17	3	0	1	72.5	B	E	5
106	0	0	0	.	0	0	0	0	0	0	0	0	0	0	0	8	1992	27	1	62.5	14	6	0	.		07550 Son Servera	20823	11265		1	1	0	0	7.04	3	0	12	0	0	0	81.25	17	3	0	1	72.5	B	E	5
106	0	0	0	.	0	0	0	0	0	0	0	0	0	0	0	9	1992	27	1	62.5	14	6	0	.		07550 Son Servera	20823	11265		1	1	0	0	7.04	3	0	12	0	0	0	81.25	17	3	0	1	72.5	B	E	5
106	0	0	0	.	0	0	0	0	0	0	0	0	0	0	0	10	1992	27	1	62.5	14	6	0	.		07550 Son Servera	20823	11265		1	1	0	0	7.04	3	0	12	0	0	0	81.25	17	3	0	1	72.5	B	E	5
106	0	0	0	.	0	0	0	0	0	0	0	0	0	0	0	11	1992	27	1	62.5	14	6	0	.		07550 Son Servera	20823	11265		1	1	0	0	7.04	3	0	12	0	0	0	81.25	17	3	0	1	72.5	B	E	5
107	1	0	0	.	0	0	0	0	1	0	1	0	1	0	0	1	2000	19	0	31.25	8	7	5	5.68		07300 Inca	22676	31255		1	1	0	0	6.26	1	0	12	0	0	0	45.00	10	4	6	1	65	B	E	5
107	1	0	0	.	0	0	0	0	1	0	1	0	1	0	0	2	2000	19	0	31.25	8	7	5	5.68		07300 Inca	22676	31255		1	1	0	0	6.26	1	0	12	0	0	0	45.00	10	4	6	1	65	B	E	5
107	1	0	0	.	0	0	0	0	1	0	1	0	1	0	0	3	2000	19	0	31.25	8	7	5	5.68		7300 Inca	22676	31255		1	1	0	0	6.26	1	0	12	0	0	0	45.00	10	4	6	1	65	B	E	5
107	1	0	0	.	0	0	0	0	1	0	1	0	1	0	0	4	2000	19	0	31.25	8	7	5	5.68		7300 Inca	22676	31255		1	1	0	0	6.26	1	0	12	0	0	0	45.00	10	4	6	1	65	B	E	5
107	1	0	0	.	0	0	0	0	1	0	1	0	1	0	0	5	2000	19	0	31.25	8	7	5	5.68		7300 Inca	22676	31255		1	1	0	0	6.26	1	0	12	0	0	0	45.00	10	4	6	1	65	B	E	5
107	0	0	0	.	0	0	0	0	0	0	0	0	0	0	0	6	2000	19	0	31.25	8	7	5	5.68		7300 Inca	22676	31255		1	1	0	0	6.26	1	0	12	0	0	0	45.00	10	4	6	1	65	B	E	5
107	0	0	0	.	0	0	0	0	0	0	0	0	0	0	0	7	2000	19	0	31.25	8	7	5	5.68		7300 Inca	22676	31255		1	1	0	0	6.26	1	0	12	0	0	0	45.00	10	4	6	1	65	B	E	5
107	0	0	0	.	0	0	0	0	0	0	0	0	0	0	0	8	2000	19	0	31.25	8	7	5	5.68		7300 Inca	22676	31255		1	1	0	0	6.26	1	0	12	0	0	0	45.00	10	4	6	1	65	B	E	5
107	0	0	0	.	0	0	0	0	0	0	0	0	0	0	0	9	2000	19	0	31.25	8	7	5	5.68		7300 Inca	22676	31255		1	1	0	0	6.26	1	0	12	0	0	0	45.00	10	4	6	1	65	B	E	5
107	0	0	0	.	0	0	0	0	0	0	0	0	0	0	0	10	2000	19	0	31.25	8	7	5	5.68		7300 Inca	22676	31255		1	1	0	0	6.26	1	0	12	0	0	0	45.00	10	4	6	1	65	B	E	5
107	0	0	0	.	0	0	0	0	0	0	0	0	0	0	0	11	2000	19	0	31.25	8	7	5	5.68		7300 Inca	22676	31255		1	1	0	0	6.26	1	0	12	0	0	0	45.00	10	4	6	1	65	B	E	5
108	1	0	0	.	0	0	0	0	1	0	1	0	0	0	0	1	1997	22	0	43.75	11	9	0	6.4		50740 Fuentes de Ebro	21250	4554		1	1	0	1	5	1	0	12	0	0	0	51.25	12	7	1	1	60	E	E	5
108	1	0	0	.	0	0	0	0	1	0	0	0	0	0	0	2	1997	22	0	43.75	11	9	0	6.4		50740 Fuentes de Ebro	21250	4554		1	1	0	1	5	1	0	12	0	0	0	51.25	12	7	1	1	60	E	E	5
108	1	0	0	.	0	0	0	0	1	0	0	0	0	0	0	3	1997	22	0	43.75	11	9	0	6.4		50740 Fuentes de Ebro	21250	4554		1	1	0	1	5	1	0	12	0	0	0	51.25	12	7	1	1	60	E	E	5
108	1	0	0	.	0	0	0	0	1	0	0	0	0	0	0	4	1997	22	0	43.75	11	9	0	6.4		50740 Fuentes de Ebro	21250	4554		1	1	0	1	5	1	0	12	0	0	0	51.25	12	7	1	1	60	E	E	5
108	1	0	0	.	0	0	0	0	1	0	0	0	0	0	0	5	1997	22	0	43.75	11	9	0	6.4		50740 Fuentes de Ebro	21250	4554		1	1	0	1	5	1	0	12	0	0	0	51.25	12	7	1	1	60	E	E	5
108	0	0	0	.	0	0	0	0	0	0	0	0	0	0	0	6	1997	22	0	43.75	11	9	0	6.4		50740 Fuentes de Ebro	21250	4554		1	1	0	1	5	1	0	12	0	0	0	51.25	12	7	1	1	60	E	E	5
108	0	0	0	.	0	0	0	0	0	0	0	0	0	0	0	7	1997	22	0	43.75	11	9	0	6.4		50740 Fuentes de Ebro	21250	4554		1	1	0	1	5	1	0	12	0	0	0	51.25	12	7	1	1	60	E	E	5
108	0	0	0	.	0	0	0	0	0	0	0	0	0	0	0	8	1997	22	0	43.75	11	9	0	6.4		50740 Fuentes de Ebro	21250	4554		1	1	0	1	5	1	0	12	0	0	0	51.25	12	7	1	1	60	E	E	5
108	0	0	0	.	0	0	0	0	0	0	0	0	0	0	0	9	1997	22	0	43.75	11	9	0	6.4		50740 Fuentes de Ebro	21250	4554		1	1	0	1	5	1	0	12	0	0	0	51.25	12	7	1	1	60	E	E	5
108	0	0	0	.	0	0	0	0	0	0	0	0	0	0	0	10	1997	22	0	43.75	11	9	0	6.4		50740 Fuentes de Ebro	21250	4554		1	1	0	1	5	1	0	12	0	0	0	51.25	12	7	1	1	60	E	E	5
108	0	0	0	.	0	0	0	0	0	0	0	0	0	0	0	11	1997	22	0	43.75	11	9	0	6.4		50740 Fuentes de Ebro	21250	4554		1	1	0	1	5	1	0	12	0	0	0	51.25	12	7	1	1	60	E	E	5
109	1	0	0	.	1	2	1	1	1	1	1	0	1	2	1	1	1994	25	1	72.5	15	2	3	.		07009 Palma	18994	406492		1	1	0	1	7.54	1	0	12	0	0	0	63.75	14	5	1	2	60	A	E	5
109	0	0	0	.	1	2	1	1	0	1	1	0	1	2	1	2	1994	25	1	72.5	15	2	3	.		07009 Palma	18994	406492		1	1	0	1	7.54	1	0	12	0	0	0	63.75	14	5	1	2	60	A	E	5
109	1	0	0	.	1	2	1	1	1	1	0	0	1	2	1	3	1994	25	1	72.5	15	2	3	.		07009 Palma	18994	406492		1	1	0	1	7.54	1	0	12	0	0	0	63.75	14	5	1	2	60	A	E	5
109	1	0	0	.	1	2	1	1	1	1	1	0	1	2	1	4	1994	25	1	72.5	15	2	3	.		07009 Palma	18994	406492		1	1	0	1	7.54	1	0	12	0	0	0	63.75	14	5	1	2	60	A	E	5
109	0	0	0	.	1	2	1	1	0	1	0	0	1	2	1	5	1994	25	1	72.5	15	2	3	.		07009 Palma	18994	406492		1	1	0	1	7.54	1	0	12	0	0	0	63.75	14	5	1	2	60	A	E	5
109	0	0	0	.	1	2	1	1	0	1	1	0	1	2	1	6	1994	25	1	72.5	15	2	3	.		07009 Palma	18994	406492		1	1	0	1	7.54	1	0	12	0	0	0	63.75	14	5	1	2	60	A	E	5
109	0	0	0	.	1	2	1	1	0	1	0	0	1	2	1	7	1994	25	1	72.5	15	2	3	.		07009 Palma	18994	406492		1	1	0	1	7.54	1	0	12	0	0	0	63.75	14	5	1	2	60	A	E	5
109	1	0	0	.	1	2	1	1	1	1	0	0	1	2	1	8	1994	25	1	72.5	15	2	3	.		07009 Palma	18994	406492		1	1	0	1	7.54	1	0	12	0	0	0	63.75	14	5	1	2	60	A	E	5
109	1	0	0	.	1	2	1	1	1	1	1	0	1	2	1	9	1994	25	1	72.5	15	2	3	.		07009 Palma	18994	406492		1	1	0	1	7.54	1	0	12	0	0	0	63.75	14	5	1	2	60	A	E	5
109	0	0	0	.	1	2	1	1	0	1	0	0	1	2	1	10	1994	25	1	72.5	15	2	3	.		07009 Palma	18994	406492		1	1	0	1	7.54	1	0	12	0	0	0	63.75	14	5	1	2	60	A	E	5
109	0	0	0	.	1	2	1	1	0	1	0	0	0	2	1	11	1994	25	1	72.5	15	2	3	.		07009 Palma	18994	406492		1	1	0	1	7.54	1	0	12	0	0	0	63.75	14	5	1	2	60	A	E	5
110	1	0	0	.	1	2	1	1	1	1	1	0	1	2	1	1	1999	20	1	47.5	11	6	3	7.07		07500 Manacor	23172	41095		1	1	0	0	7.32	3	0	12	0	0	0	68.75	15	5	0	0	90	C	E	5
110	1	0	0	.	1	2	1	1	1	1	1	0	1	2	1	2	1999	20	1	47.5	11	6	3	7.07		07500 Manacor	23172	41095		1	1	0	0	7.32	3	0	12	0	0	0	68.75	15	5	0	0	90	C	E	5
110	0	0	0	.	1	2	1	1	0	1	1	0	1	2	1	3	1999	20	1	47.5	11	6	3	7.07		07500 Manacor	23172	41095		1	1	0	0	7.32	3	0	12	0	0	0	68.75	15	5	0	0	90	C	E	5
110	1	0	0	.	1	2	1	1	1	1	0	0	1	2	1	4	1999	20	1	47.5	11	6	3	7.07		07500 Manacor	23172	41095		1	1	0	0	7.32	3	0	12	0	0	0	68.75	15	5	0	0	90	C	E	5
110	0	0	0	.	1	2	1	1	0	1	0	0	1	2	1	5	1999	20	1	47.5	11	6	3	7.07		07500 Manacor	23172	41095		1	1	0	0	7.32	3	0	12	0	0	0	68.75	15	5	0	0	90	C	E	5
110	0	0	0	.	1	2	1	1	0	1	1	0	0	2	1	6	1999	20	1	47.5	11	6	3	7.07		07500 Manacor	23172	41095		1	1	0	0	7.32	3	0	12	0	0	0	68.75	15	5	0	0	90	C	E	5
110	1	0	0	.	1	2	1	1	1	1	0	0	0	2	1	7	1999	20	1	47.5	11	6	3	7.07		07500 Manacor	23172	41095		1	1	0	0	7.32	3	0	12	0	0	0	68.75	15	5	0	0	90	C	E	5
110	1	0	0	.	1	2	1	1	1	1	1	0	0	2	1	8	1999	20	1	47.5	11	6	3	7.07		07500 Manacor	23172	41095		1	1	0	0	7.32	3	0	12	0	0	0	68.75	15	5	0	0	90	C	E	5
110	1	0	0	.	1	2	1	1	1	1	0	0	0	2	1	9	1999	20	1	47.5	11	6	3	7.07		07500 Manacor	23172	41095		1	1	0	0	7.32	3	0	12	0	0	0	68.75	15	5	0	0	90	C	E	5
110	0	0	0	.	1	2	1	1	0	1	0	0	0	2	1	10	1999	20	1	47.5	11	6	3	7.07		07500 Manacor	23172	41095		1	1	0	0	7.32	3	0	12	0	0	0	68.75	15	5	0	0	90	C	E	5
110	0	0	0	.	1	2	1	1	0	1	0	0	0	2	1	11	1999	20	1	47.5	11	6	3	7.07		07500 Manacor	23172	41095		1	1	0	0	7.32	3	0	12	0	0	0	68.75	15	5	0	0	90	C	E	5
111	1	0	0	.	0	0	0	0	1	0	1	0	1	0	0	1	1999	20	0	75	16	4	0	5.64		07580 Capdepera	20408	11267		1	1	0	0	6.53	1	0	12	0	0	0	72.50	15	2	3	2	65	B	E	5
111	1	0	0	.	0	0	0	0	1	0	1	0	1	0	0	2	1999	20	0	75	16	4	0	5.64		07580 Capdepera	20408	11267		1	1	0	0	6.53	1	0	12	0	0	0	72.50	15	2	3	2	65	B	E	5
111	1	0	0	.	0	0	0	0	1	0	1	0	1	0	0	3	1999	20	0	75	16	4	0	5.64		07580 Capdepera	20408	11267		1	1	0	0	6.53	1	0	12	0	0	0	72.50	15	2	3	2	65	B	E	5
111	1	0	0	.	0	0	0	0	1	0	1	0	1	0	0	4	1999	20	0	75	16	4	0	5.64		07580 Capdepera	20408	11267		1	1	0	0	6.53	1	0	12	0	0	0	72.50	15	2	3	2	65	B	E	5
111	1	0	0	.	0	0	0	0	1	0	1	0	1	0	0	5	1999	20	0	75	16	4	0	5.64		07580 Capdepera	20408	11267		1	1	0	0	6.53	1	0	12	0	0	0	72.50	15	2	3	2	65	B	E	5
111	1	0	0	.	0	0	0	0	1	0	1	0	1	0	0	6	1999	20	0	75	16	4	0	5.64		07580 Capdepera	20408	11267		1	1	0	0	6.53	1	0	12	0	0	0	72.50	15	2	3	2	65	B	E	5
111	1	0	0	.	0	0	0	0	1	0	1	0	1	0	0	7	1999	20	0	75	16	4	0	5.64		07580 Capdepera	20408	11267		1	1	0	0	6.53	1	0	12	0	0	0	72.50	15	2	3	2	65	B	E	5
111	0	0	0	.	0	0	0	0	0	0	0	0	1	0	0	8	1999	20	0	75	16	4	0	5.64		07580 Capdepera	20408	11267		1	1	0	0	6.53	1	0	12	0	0	0	72.50	15	2	3	2	65	B	E	5
111	0	0	0	.	0	0	0	0	0	0	0	0	1	0	0	9	1999	20	0	75	16	4	0	5.64		07580 Capdepera	20408	11267		1	1	0	0	6.53	1	0	12	0	0	0	72.50	15	2	3	2	65	B	E	5
111	0	0	0	.	0	0	0	0	0	0	0	0	1	0	0	10	1999	20	0	75	16	4	0	5.64		07580 Capdepera	20408	11267		1	1	0	0	6.53	1	0	12	0	0	0	72.50	15	2	3	2	65	B	E	5
111	0	0	0	.	0	0	0	0	0	0	0	0	0	0	0	11	1999	20	0	75	16	4	0	5.64		07580 Capdepera	20408	11267		1	1	0	0	6.53	1	0	12	0	0	0	72.50	15	2	3	2	65	B	E	5
112	1	0	0	.	0	0	0	0	1	0	1	0	1	0	0	1	2000	19	0	68.75	14	1	5	5.82		07400 Alcúdia	23954	19395		1	1	0	0	6.37	1	0	12	0	0	0	57.50	12	2	6	1	60	B	E	5
112	1	0	0	.	0	0	0	0	1	0	1	0	1	0	0	2	2000	19	0	68.75	14	1	5	5.82		07400 Alcúdia	23954	19395		1	1	0	0	6.37	1	0	12	0	0	0	57.50	12	2	6	1	60	B	E	5
112	1	0	0	.	0	0	0	0	1	0	1	0	1	0	0	3	2000	19	0	68.75	14	1	5	5.82		07400 Alcúdia	23954	19395		1	1	0	0	6.37	1	0	12	0	0	0	57.50	12	2	6	1	60	B	E	5
112	1	0	0	.	0	0	0	0	1	0	1	0	1	0	0	4	2000	19	0	68.75	14	1	5	5.82		07400 Alcúdia	23954	19395		1	1	0	0	6.37	1	0	12	0	0	0	57.50	12	2	6	1	60	B	E	5
112	1	0	0	.	0	0	0	0	1	0	1	0	1	0	0	5	2000	19	0	68.75	14	1	5	5.82		07400 Alcúdia	23954	19395		1	1	0	0	6.37	1	0	12	0	0	0	57.50	12	2	6	1	60	B	E	5
112	1	0	0	.	0	0	0	0	1	0	1	0	1	0	0	6	2000	19	0	68.75	14	1	5	5.82		07400 Alcúdia	23954	19395		1	1	0	0	6.37	1	0	12	0	0	0	57.50	12	2	6	1	60	B	E	5
112	1	0	0	.	0	0	0	0	1	0	1	0	1	0	0	7	2000	19	0	68.75	14	1	5	5.82		07400 Alcúdia	23954	19395		1	1	0	0	6.37	1	0	12	0	0	0	57.50	12	2	6	1	60	B	E	5
112	1	0	0	.	0	0	0	0	1	0	1	0	1	0	0	8	2000	19	0	68.75	14	1	5	5.82		07400 Alcúdia	23954	19395		1	1	0	0	6.37	1	0	12	0	0	0	57.50	12	2	6	1	60	B	E	5
112	0	0	0	.	0	0	0	0	0	0	1	0	1	0	0	9	2000	19	0	68.75	14	1	5	5.82		07400 Alcúdia	23954	19395		1	1	0	0	6.37	1	0	12	0	0	0	57.50	12	2	6	1	60	B	E	5
112	0	0	0	.	0	0	0	0	0	0	0	0	1	0	0	10	2000	19	0	68.75	14	1	5	5.82		07400 Alcúdia	23954	19395		1	1	0	0	6.37	1	0	12	0	0	0	57.50	12	2	6	1	60	B	E	5
112	0	0	0	.	0	0	0	0	0	0	0	0	0	0	0	11	2000	19	0	68.75	14	1	5	5.82		07400 Alcúdia	23954	19395		1	1	0	0	6.37	1	0	12	0	0	0	57.50	12	2	6	1	60	B	E	5
113	1	0	0	.	0	0	0	0	1	0	1	0	1	0	0	1	2000	19	0	51.25	11	3	6	5.63		07141 Marratxinet	29239	34385		1	1	0	0	6.42	1	0	12	0	0	0	45.00	10	4	6	2	53	B	E	5
113	1	0	0	.	0	0	0	0	1	0	1	0	1	0	0	2	2000	19	0	51.25	11	3	6	5.63		07141 Marratxinet	29239	34385		1	1	0	0	6.42	1	0	12	0	0	0	45.00	10	4	6	2	53	B	E	5
113	1	0	0	.	0	0	0	0	1	0	1	0	1	0	0	3	2000	19	0	51.25	11	3	6	5.63		7141 Marratxinet	29239	34385		1	1	0	0	6.42	1	0	12	0	0	0	45.00	10	4	6	2	53	B	E	5
113	1	0	0	.	0	0	0	0	1	0	1	0	0	0	0	4	2000	19	0	51.25	11	3	6	5.63		7141 Marratxinet	29239	34385		1	1	0	0	6.42	1	0	12	0	0	0	45.00	10	4	6	2	53	B	E	5
113	1	0	0	.	0	0	0	0	1	0	1	0	0	0	0	5	2000	19	0	51.25	11	3	6	5.63		7141 Marratxinet	29239	34385		1	1	0	0	6.42	1	0	12	0	0	0	45.00	10	4	6	2	53	B	E	5
113	0	0	0	.	0	0	0	0	0	0	0	0	0	0	0	6	2000	19	0	51.25	11	3	6	5.63		7141 Marratxinet	29239	34385		1	1	0	0	6.42	1	0	12	0	0	0	45.00	10	4	6	2	53	B	E	5
113	0	0	0	.	0	0	0	0	0	0	0	0	0	0	0	7	2000	19	0	51.25	11	3	6	5.63		7141 Marratxinet	29239	34385		1	1	0	0	6.42	1	0	12	0	0	0	45.00	10	4	6	2	53	B	E	5
113	0	0	0	.	0	0	0	0	0	0	0	0	0	0	0	8	2000	19	0	51.25	11	3	6	5.63		7141 Marratxinet	29239	34385		1	1	0	0	6.42	1	0	12	0	0	0	45.00	10	4	6	2	53	B	E	5
113	0	0	0	.	0	0	0	0	0	0	0	0	0	0	0	9	2000	19	0	51.25	11	3	6	5.63		7141 Marratxinet	29239	34385		1	1	0	0	6.42	1	0	12	0	0	0	45.00	10	4	6	2	53	B	E	5
113	0	0	0	.	0	0	0	0	0	0	0	0	0	0	0	10	2000	19	0	51.25	11	3	6	5.63		7141 Marratxinet	29239	34385		1	1	0	0	6.42	1	0	12	0	0	0	45.00	10	4	6	2	53	B	E	5
113	0	0	0	.	0	0	0	0	0	0	0	0	0	0	0	11	2000	19	0	51.25	11	3	6	5.63		7141 Marratxinet	29239	34385		1	1	0	0	6.42	1	0	12	0	0	0	45.00	10	4	6	2	53	B	E	5
114	1	0	0	.	0	1	2	0	1	1	1	1	0	1	2	1	1998	21	0	48.75	11	5	4	5		07001 Palma	38702	406492		0	0	0	0	5.58	1	0	12	0	0	0	33.75	9	9	2	1	55.75	B	E	5
114	1	0	0	.	0	1	2	0	1	1	1	1	0	1	2	2	1998	21	0	48.75	11	5	4	5		07001 Palma	38702	406492		0	0	0	0	5.58	1	0	12	0	0	0	33.75	9	9	2	1	55.75	B	E	5
114	1	0	0	.	0	1	2	0	1	1	1	1	0	1	2	3	1998	21	0	48.75	11	5	4	5		07001 Palma	38702	406492		0	0	0	0	5.58	1	0	12	0	0	0	33.75	9	9	2	1	55.75	B	E	5
114	1	0	0	.	0	1	2	0	1	1	0	1	0	1	2	4	1998	21	0	48.75	11	5	4	5		07001 Palma	38702	406492		0	0	0	0	5.58	1	0	12	0	0	0	33.75	9	9	2	1	55.75	B	E	5
114	1	0	0	.	0	1	2	0	1	1	0	1	0	1	2	5	1998	21	0	48.75	11	5	4	5		07001 Palma	38702	406492		0	0	0	0	5.58	1	0	12	0	0	0	33.75	9	9	2	1	55.75	B	E	5
114	1	0	0	.	0	1	2	0	1	1	0	1	0	1	2	6	1998	21	0	48.75	11	5	4	5		07001 Palma	38702	406492		0	0	0	0	5.58	1	0	12	0	0	0	33.75	9	9	2	1	55.75	B	E	5
114	0	0	0	.	0	1	2	0	0	1	1	1	1	1	2	7	1998	21	0	48.75	11	5	4	5		07001 Palma	38702	406492		0	0	0	0	5.58	1	0	12	0	0	0	33.75	9	9	2	1	55.75	B	E	5
114	0	0	0	.	0	1	2	0	0	1	0	1	1	1	2	8	1998	21	0	48.75	11	5	4	5		07001 Palma	38702	406492		0	0	0	0	5.58	1	0	12	0	0	0	33.75	9	9	2	1	55.75	B	E	5
114	0	0	0	.	0	1	2	0	0	1	0	1	1	1	2	9	1998	21	0	48.75	11	5	4	5		07001 Palma	38702	406492		0	0	0	0	5.58	1	0	12	0	0	0	33.75	9	9	2	1	55.75	B	E	5
114	0	0	0	.	0	1	2	0	0	1	1	1	1	1	2	10	1998	21	0	48.75	11	5	4	5		07001 Palma	38702	406492		0	0	0	0	5.58	1	0	12	0	0	0	33.75	9	9	2	1	55.75	B	E	5
114	1	0	0	.	0	1	2	0	1	1	0	1	1	1	2	11	1998	21	0	48.75	11	5	4	5		07001 Palma	38702	406492		0	0	0	0	5.58	1	0	12	0	0	0	33.75	9	9	2	1	55.75	B	E	5
115	1	0	0	.	0	0	0	0	1	0	1	0	0	0	0	1	1996	23	1	22.5	7	10	3	5.3		07013 Palma	25753	406492		0	0	0	0	5.37	3	0	12	0	0	0	36.25	9	7	4	2	65	C	E	5
115	1	0	0	.	0	0	0	0	1	0	1	0	0	0	0	2	1996	23	1	22.5	7	10	3	5.3		07013 Palma	25753	406492		0	0	0	0	5.37	3	0	12	0	0	0	36.25	9	7	4	2	65	C	E	5
115	1	0	0	.	0	0	0	0	1	0	1	0	0	0	0	3	1996	23	1	22.5	7	10	3	5.3		07013 Palma	25753	406492		0	0	0	0	5.37	3	0	12	0	0	0	36.25	9	7	4	2	65	C	E	5
115	1	0	0	.	0	0	0	0	1	0	1	0	0	0	0	4	1996	23	1	22.5	7	10	3	5.3		07013 Palma	25753	406492		0	0	0	0	5.37	3	0	12	0	0	0	36.25	9	7	4	2	65	C	E	5
115	1	0	0	.	0	0	0	0	1	0	1	0	0	0	0	5	1996	23	1	22.5	7	10	3	5.3		07013 Palma	25753	406492		0	0	0	0	5.37	3	0	12	0	0	0	36.25	9	7	4	2	65	C	E	5
115	1	0	0	.	0	0	0	0	1	0	1	0	0	0	0	6	1996	23	1	22.5	7	10	3	5.3		07013 Palma	25753	406492		0	0	0	0	5.37	3	0	12	0	0	0	36.25	9	7	4	2	65	C	E	5
115	1	0	0	.	0	0	0	0	1	0	1	0	0	0	0	7	1996	23	1	22.5	7	10	3	5.3		07013 Palma	25753	406492		0	0	0	0	5.37	3	0	12	0	0	0	36.25	9	7	4	2	65	C	E	5
115	1	0	0	.	0	0	0	0	1	0	1	0	0	0	0	8	1996	23	1	22.5	7	10	3	5.3		07013 Palma	25753	406492		0	0	0	0	5.37	3	0	12	0	0	0	36.25	9	7	4	2	65	C	E	5
115	0	0	0	.	0	0	0	0	0	0	0	0	0	0	0	9	1996	23	1	22.5	7	10	3	5.3		07013 Palma	25753	406492		0	0	0	0	5.37	3	0	12	0	0	0	36.25	9	7	4	2	65	C	E	5
115	0	0	0	.	0	0	0	0	0	0	0	0	0	0	0	10	1996	23	1	22.5	7	10	3	5.3		07013 Palma	25753	406492		0	0	0	0	5.37	3	0	12	0	0	0	36.25	9	7	4	2	65	C	E	5
115	0	0	0	.	0	0	0	0	0	0	0	0	0	0	0	11	1996	23	1	22.5	7	10	3	5.3		07013 Palma	25753	406492		0	0	0	0	5.37	3	0	12	0	0	0	36.25	9	7	4	2	65	C	E	5
116	1	0	0	.	0	1	1	0	1	1	1	0	1	1	1	1	1999	20	1	45	11	8	1	6.33		07005 Palma	20038	406492		1	1	0	1	6.21	3	0	12	0	0	0	58.75	13	5	2	2	65	A	E	5
116	1	0	0	.	0	1	1	0	1	1	0	0	1	1	1	2	1999	20	1	45	11	8	1	6.33		07005 Palma	20038	406492		1	1	0	1	6.21	3	0	12	0	0	0	58.75	13	5	2	2	65	A	E	5
116	1	0	0	.	0	1	1	0	1	1	1	0	1	1	1	3	1999	20	1	45	11	8	1	6.33		07005 Palma	20038	406492		1	1	0	1	6.21	3	0	12	0	0	0	58.75	13	5	2	2	65	A	E	5
116	1	0	0	.	0	1	1	0	1	1	1	0	1	1	1	4	1999	20	1	45	11	8	1	6.33		07005 Palma	20038	406492		1	1	0	1	6.21	3	0	12	0	0	0	58.75	13	5	2	2	65	A	E	5
116	1	0	0	.	0	1	1	0	1	1	0	0	1	1	1	5	1999	20	1	45	11	8	1	6.33		07005 Palma	20038	406492		1	1	0	1	6.21	3	0	12	0	0	0	58.75	13	5	2	2	65	A	E	5
116	0	0	0	.	0	1	1	0	0	1	0	0	0	1	1	6	1999	20	1	45	11	8	1	6.33		07005 Palma	20038	406492		1	1	0	1	6.21	3	0	12	0	0	0	58.75	13	5	2	2	65	A	E	5
116	0	0	0	.	0	1	1	0	0	1	0	0	0	1	1	7	1999	20	1	45	11	8	1	6.33		07005 Palma	20038	406492		1	1	0	1	6.21	3	0	12	0	0	0	58.75	13	5	2	2	65	A	E	5
116	0	0	0	.	0	1	1	0	0	1	0	0	0	1	1	8	1999	20	1	45	11	8	1	6.33		07005 Palma	20038	406492		1	1	0	1	6.21	3	0	12	0	0	0	58.75	13	5	2	2	65	A	E	5
116	0	0	0	.	0	1	1	0	0	1	0	0	0	1	1	9	1999	20	1	45	11	8	1	6.33		07005 Palma	20038	406492		1	1	0	1	6.21	3	0	12	0	0	0	58.75	13	5	2	2	65	A	E	5
116	0	0	0	.	0	1	1	0	0	1	0	0	0	1	1	10	1999	20	1	45	11	8	1	6.33		07005 Palma	20038	406492		1	1	0	1	6.21	3	0	12	0	0	0	58.75	13	5	2	2	65	A	E	5
116	0	0	0	.	0	1	1	0	0	1	0	0	0	1	1	11	1999	20	1	45	11	8	1	6.33		07005 Palma	20038	406492		1	1	0	1	6.21	3	0	12	0	0	0	58.75	13	5	2	2	65	A	E	5
117	0	0	0	.	0	0	0	0	0	0	0	0	1	0	0	1	2000	19	1	83.75	17	1	2	6.96		07012 Palma	40166	406492		1	1	0	0	7.53	1	0	12	0	0	0	81.25	17	3	0	2	70	A	E	5
117	0	0	0	.	0	0	0	0	0	0	0	0	1	0	0	2	2000	19	1	83.75	17	1	2	6.96		07012 Palma	40166	406492		1	1	0	0	7.53	1	0	12	0	0	0	81.25	17	3	0	2	70	A	E	5
117	0	0	0	.	0	0	0	0	0	0	0	0	1	0	0	3	2000	19	1	83.75	17	1	2	6.96		07012 Palma	40166	406492		1	1	0	0	7.53	1	0	12	0	0	0	81.25	17	3	0	2	70	A	E	5
117	0	0	0	.	0	0	0	0	0	0	0	0	1	0	0	4	2000	19	1	83.75	17	1	2	6.96		07012 Palma	40166	406492		1	1	0	0	7.53	1	0	12	0	0	0	81.25	17	3	0	2	70	A	E	5
117	0	0	0	.	0	0	0	0	0	0	0	0	1	0	0	5	2000	19	1	83.75	17	1	2	6.96		07012 Palma	40166	406492		1	1	0	0	7.53	1	0	12	0	0	0	81.25	17	3	0	2	70	A	E	5
117	0	0	0	.	0	0	0	0	0	0	0	0	1	0	0	6	2000	19	1	83.75	17	1	2	6.96		07012 Palma	40166	406492		1	1	0	0	7.53	1	0	12	0	0	0	81.25	17	3	0	2	70	A	E	5
117	0	0	0	.	0	0	0	0	0	0	0	0	1	0	0	7	2000	19	1	83.75	17	1	2	6.96		07012 Palma	40166	406492		1	1	0	0	7.53	1	0	12	0	0	0	81.25	17	3	0	2	70	A	E	5
117	0	0	0	.	0	0	0	0	0	0	0	0	1	0	0	8	2000	19	1	83.75	17	1	2	6.96		07012 Palma	40166	406492		1	1	0	0	7.53	1	0	12	0	0	0	81.25	17	3	0	2	70	A	E	5
117	0	0	0	.	0	0	0	0	0	0	0	0	1	0	0	9	2000	19	1	83.75	17	1	2	6.96		07012 Palma	40166	406492		1	1	0	0	7.53	1	0	12	0	0	0	81.25	17	3	0	2	70	A	E	5
117	0	0	0	.	0	0	0	0	0	0	0	0	0	0	0	10	2000	19	1	83.75	17	1	2	6.96		07012 Palma	40166	406492		1	1	0	0	7.53	1	0	12	0	0	0	81.25	17	3	0	2	70	A	E	5
117	0	0	0	.	0	0	0	0	0	0	0	0	0	0	0	11	2000	19	1	83.75	17	1	2	6.96		07012 Palma	40166	406492		1	1	0	0	7.53	1	0	12	0	0	0	81.25	17	3	0	2	70	A	E	5
118	1	0	0	.	0	0	0	0	1	0	1	0	1	0	0	1	2000	19	1	66.25	14	3	3	6.27		07012 Palma	40166	406492		1	1	0	0	7.05	1	0	12	0	0	0	71.25	15	3	2	2	60	B	E	5
118	1	0	0	.	0	0	0	0	1	0	1	0	1	0	0	2	2000	19	1	66.25	14	3	3	6.27		07012 Palma	40166	406492		1	1	0	0	7.05	1	0	12	0	0	0	71.25	15	3	2	2	60	B	E	5
118	1	0	0	.	0	0	0	0	1	0	1	0	1	0	0	3	2000	19	1	66.25	14	3	3	6.27		07012 Palma	40166	406492		1	1	0	0	7.05	1	0	12	0	0	0	71.25	15	3	2	2	60	B	E	5
118	1	0	0	.	0	0	0	0	1	0	1	0	0	0	0	4	2000	19	1	66.25	14	3	3	6.27		07012 Palma	40166	406492		1	1	0	0	7.05	1	0	12	0	0	0	71.25	15	3	2	2	60	B	E	5
118	1	0	0	.	0	0	0	0	1	0	1	0	0	0	0	5	2000	19	1	66.25	14	3	3	6.27		07012 Palma	40166	406492		1	1	0	0	7.05	1	0	12	0	0	0	71.25	15	3	2	2	60	B	E	5
118	0	0	0	.	0	0	0	0	0	0	0	0	0	0	0	6	2000	19	1	66.25	14	3	3	6.27		07012 Palma	40166	406492		1	1	0	0	7.05	1	0	12	0	0	0	71.25	15	3	2	2	60	B	E	5
118	0	0	0	.	0	0	0	0	0	0	0	0	0	0	0	7	2000	19	1	66.25	14	3	3	6.27		07012 Palma	40166	406492		1	1	0	0	7.05	1	0	12	0	0	0	71.25	15	3	2	2	60	B	E	5
118	0	0	0	.	0	0	0	0	0	0	0	0	0	0	0	8	2000	19	1	66.25	14	3	3	6.27		07012 Palma	40166	406492		1	1	0	0	7.05	1	0	12	0	0	0	71.25	15	3	2	2	60	B	E	5
118	0	0	0	.	0	0	0	0	0	0	0	0	0	0	0	9	2000	19	1	66.25	14	3	3	6.27		07012 Palma	40166	406492		1	1	0	0	7.05	1	0	12	0	0	0	71.25	15	3	2	2	60	B	E	5
118	0	0	0	.	0	0	0	0	0	0	0	0	0	0	0	10	2000	19	1	66.25	14	3	3	6.27		07012 Palma	40166	406492		1	1	0	0	7.05	1	0	12	0	0	0	71.25	15	3	2	2	60	B	E	5
118	0	0	0	.	0	0	0	0	0	0	0	0	0	0	0	11	2000	19	1	66.25	14	3	3	6.27		07012 Palma	40166	406492		1	1	0	0	7.05	1	0	12	0	0	0	71.25	15	3	2	2	60	B	E	5
119	1	0	0	.	0	0	0	0	1	0	1	0	1	0	0	1	1993	26	0	58.75	12	1	7	.		07122 Palma	28973	406492			1	0	0	6.03	1	0	12	0	0	0	68.75	14	1	5	1	75	D	E	5
119	1	0	0	.	0	0	0	0	1	0	1	0	1	0	0	2	1993	26	0	58.75	12	1	7	.	PALMA DE MALLORCA	07122 Palma	28973	406492			1	0	0	6.03	1	0	12	0	0	0	68.75	14	1	5	1	75	D	E	5
119	1	0	0	.	0	0	0	0	1	0	1	0	1	0	0	3	1993	26	0	58.75	12	1	7	.	HIZO DERECHO ANTES	07122 Palma	28973	406492			1	0	0	6.03	1	0	12	0	0	0	68.75	14	1	5	1	75	D	E	5
119	1	0	0	.	0	0	0	0	1	0	1	0	1	0	0	4	1993	26	0	58.75	12	1	7	.		07122 Palma	28973	406492			1	0	0	6.03	1	0	12	0	0	0	68.75	14	1	5	1	75	D	E	5
119	1	0	0	.	0	0	0	0	1	0	0	0	1	0	0	5	1993	26	0	58.75	12	1	7	.	poner el distrito de la facultad de derecho y su renta	07122 Palma	28973	406492			1	0	0	6.03	1	0	12	0	0	0	68.75	14	1	5	1	75	D	E	5
119	0	0	0	.	0	0	0	0	0	0	0	0	1	0	0	6	1993	26	0	58.75	12	1	7	.		07122 Palma	28973	406492			1	0	0	6.03	1	0	12	0	0	0	68.75	14	1	5	1	75	D	E	5
119	0	0	0	.	0	0	0	0	0	0	0	0	1	0	0	7	1993	26	0	58.75	12	1	7	.		07122 Palma	28973	406492			1	0	0	6.03	1	0	12	0	0	0	68.75	14	1	5	1	75	D	E	5
119	0	0	0	.	0	0	0	0	0	0	0	0	1	0	0	8	1993	26	0	58.75	12	1	7	.		07122 Palma	28973	406492			1	0	0	6.03	1	0	12	0	0	0	68.75	14	1	5	1	75	D	E	5
119	0	0	0	.	0	0	0	0	0	0	0	0	1	0	0	9	1993	26	0	58.75	12	1	7	.		07122 Palma	28973	406492			1	0	0	6.03	1	0	12	0	0	0	68.75	14	1	5	1	75	D	E	5
119	0	0	0	.	0	0	0	0	0	0	0	0	0	0	0	10	1993	26	0	58.75	12	1	7	.		07122 Palma	28973	406492			1	0	0	6.03	1	0	12	0	0	0	68.75	14	1	5	1	75	D	E	5
119	0	0	0	.	0	0	0	0	0	0	0	0	0	0	0	11	1993	26	0	58.75	12	1	7	.		07122 Palma	28973	406492			1	0	0	6.03	1	0	12	0	0	0	68.75	14	1	5	1	75	D	E	5
120	1	0	0	.	0	0	0	0	1	0	1	0	1	0	0	1	2000	19	0	77.5	16	2	2	7.08		07120 Palma	24780	406492		1	1	0	1	7.74	1	0	12	0	0	0	82.50	17	2	1	1	70	E	E	5
120	1	0	0	.	0	0	0	0	1	0	1	0	1	0	0	2	2000	19	0	77.5	16	2	2	7.08		07120 Palma	24780	406492		1	1	0	1	7.74	1	0	12	0	0	0	82.50	17	2	1	1	70	E	E	5
120	1	0	0	.	0	0	0	0	1	0	1	0	1	0	0	3	2000	19	0	77.5	16	2	2	7.08		07120 Palma	24780	406492		1	1	0	1	7.74	1	0	12	0	0	0	82.50	17	2	1	1	70	E	E	5
120	1	0	0	.	0	0	0	0	1	0	1	0	1	0	0	4	2000	19	0	77.5	16	2	2	7.08		07120 Palma	24780	406492		1	1	0	1	7.74	1	0	12	0	0	0	82.50	17	2	1	1	70	E	E	5
120	1	0	0	.	0	0	0	0	1	0	1	0	1	0	0	5	2000	19	0	77.5	16	2	2	7.08		07120 Palma	24780	406492		1	1	0	1	7.74	1	0	12	0	0	0	82.50	17	2	1	1	70	E	E	5
120	1	0	0	.	0	0	0	0	1	0	1	0	1	0	0	6	2000	19	0	77.5	16	2	2	7.08		07120 Palma	24780	406492		1	1	0	1	7.74	1	0	12	0	0	0	82.50	17	2	1	1	70	E	E	5
120	0	0	0	.	0	0	0	0	0	0	0	0	1	0	0	7	2000	19	0	77.5	16	2	2	7.08		07120 Palma	24780	406492		1	1	0	1	7.74	1	0	12	0	0	0	82.50	17	2	1	1	70	E	E	5
120	0	0	0	.	0	0	0	0	0	0	0	0	1	0	0	8	2000	19	0	77.5	16	2	2	7.08		07120 Palma	24780	406492		1	1	0	1	7.74	1	0	12	0	0	0	82.50	17	2	1	1	70	E	E	5
120	0	0	0	.	0	0	0	0	0	0	0	0	1	0	0	9	2000	19	0	77.5	16	2	2	7.08		07120 Palma	24780	406492		1	1	0	1	7.74	1	0	12	0	0	0	82.50	17	2	1	1	70	E	E	5
120	0	0	0	.	0	0	0	0	0	0	0	0	0	0	0	10	2000	19	0	77.5	16	2	2	7.08		07120 Palma	24780	406492		1	1	0	1	7.74	1	0	12	0	0	0	82.50	17	2	1	1	70	E	E	5
120	0	0	0	.	0	0	0	0	0	0	0	0	0	0	0	11	2000	19	0	77.5	16	2	2	7.08		07120 Palma	24780	406492		1	1	0	1	7.74	1	0	12	0	0	0	82.50	17	2	1	1	70	E	E	5
121	1	0	0	.	0	0	0	0	1	0	1	0	0	0	0	1	1996	23	1	43.75	11	9	0	6.94		07013 Palma	25753	406492		0	0	0	0	7.16	1	0	12	0	0	0	50.00	12	8	0	1	60	B	E	5
121	1	0	0	.	0	0	0	0	1	0	1	0	0	0	0	2	1996	23	1	43.75	11	9	0	6.94		07013 Palma	25753	406492		0	0	0	0	7.16	1	0	12	0	0	0	50.00	12	8	0	1	60	B	E	5
121	1	0	0	.	0	0	0	0	1	0	1	0	0	0	0	3	1996	23	1	43.75	11	9	0	6.94		7013 Palma	25753	406492		0	0	0	0	7.16	1	0	12	0	0	0	50.00	12	8	0	1	60	B	E	5
121	1	0	0	.	0	0	0	0	1	0	1	0	0	0	0	4	1996	23	1	43.75	11	9	0	6.94		7013 Palma	25753	406492		0	0	0	0	7.16	1	0	12	0	0	0	50.00	12	8	0	1	60	B	E	5
121	1	0	0	.	0	0	0	0	1	0	1	0	0	0	0	5	1996	23	1	43.75	11	9	0	6.94		7013 Palma	25753	406492		0	0	0	0	7.16	1	0	12	0	0	0	50.00	12	8	0	1	60	B	E	5
121	1	0	0	.	0	0	0	0	1	0	1	0	0	0	0	6	1996	23	1	43.75	11	9	0	6.94		7013 Palma	25753	406492		0	0	0	0	7.16	1	0	12	0	0	0	50.00	12	8	0	1	60	B	E	5
121	1	0	0	.	0	0	0	0	1	0	1	0	0	0	0	7	1996	23	1	43.75	11	9	0	6.94		7013 Palma	25753	406492		0	0	0	0	7.16	1	0	12	0	0	0	50.00	12	8	0	1	60	B	E	5
121	1	0	0	.	0	0	0	0	1	0	1	0	0	0	0	8	1996	23	1	43.75	11	9	0	6.94		7013 Palma	25753	406492		0	0	0	0	7.16	1	0	12	0	0	0	50.00	12	8	0	1	60	B	E	5
121	1	0	0	.	0	0	0	0	1	0	1	0	0	0	0	9	1996	23	1	43.75	11	9	0	6.94		7013 Palma	25753	406492		0	0	0	0	7.16	1	0	12	0	0	0	50.00	12	8	0	1	60	B	E	5
121	1	0	0	.	0	0	0	0	1	0	1	0	0	0	0	10	1996	23	1	43.75	11	9	0	6.94		7013 Palma	25753	406492		0	0	0	0	7.16	1	0	12	0	0	0	50.00	12	8	0	1	60	B	E	5
121	0	0	0	.	0	0	0	0	0	0	0	0	0	0	0	11	1996	23	1	43.75	11	9	0	6.94		7013 Palma	25753	406492		0	0	0	0	7.16	1	0	12	0	0	0	50.00	12	8	0	1	60	B	E	5
122	1	0	0	.	0	0	0	0	1	0	1	0	0	0	0	1	1992	27	1					5.65	PALMA DE MALLORCA	07198 Son Ferriol	21065	406492		0	0	0	0	6.28	3	0	12	0	0	0	81.25	17	3	0	1	65	D	E	5
122	1	0	0	.	0	0	0	0	1	0	1	0	0	0	0	2	1992	27	1					5.65		07198 Son Ferriol	21065	406492		0	0	0	0	6.28	3	0	12	0	0	0	81.25	17	3	0	1	65	D	E	5
122	1	0	0	.	0	0	0	0	1	0	1	0	0	0	0	3	1992	27	1					5.65		07198 Son Ferriol	21065	406492		0	0	0	0	6.28	3	0	12	0	0	0	81.25	17	3	0	1	65	D	E	5
122	1	0	0	.	0	0	0	0	1	0	1	0	0	0	0	4	1992	27	1					5.65		07198 Son Ferriol	21065	406492		0	0	0	0	6.28	3	0	12	0	0	0	81.25	17	3	0	1	65	D	E	5
122	1	0	0	.	0	0	0	0	1	0	1	0	0	0	0	5	1992	27	1					5.65		07198 Son Ferriol	21065	406492		0	0	0	0	6.28	3	0	12	0	0	0	81.25	17	3	0	1	65	D	E	5
122	0	0	0	.	0	0	0	0	0	0	0	0	0	0	0	6	1992	27	1					5.65		07198 Son Ferriol	21065	406492		0	0	0	0	6.28	3	0	12	0	0	0	81.25	17	3	0	1	65	D	E	5
122	0	0	0	.	0	0	0	0	0	0	0	0	0	0	0	7	1992	27	1					5.65		07198 Son Ferriol	21065	406492		0	0	0	0	6.28	3	0	12	0	0	0	81.25	17	3	0	1	65	D	E	5
122	0	0	0	.	0	0	0	0	0	0	0	0	0	0	0	8	1992	27	1					5.65		07198 Son Ferriol	21065	406492		0	0	0	0	6.28	3	0	12	0	0	0	81.25	17	3	0	1	65	D	E	5
122	0	0	0	.	0	0	0	0	0	0	0	0	0	0	0	9	1992	27	1					5.65		07198 Son Ferriol	21065	406492		0	0	0	0	6.28	3	0	12	0	0	0	81.25	17	3	0	1	65	D	E	5
122	0	0	0	.	0	0	0	0	0	0	0	0	0	0	0	10	1992	27	1					5.65		07198 Son Ferriol	21065	406492		0	0	0	0	6.28	3	0	12	0	0	0	81.25	17	3	0	1	65	D	E	5
122	0	0	0	.	0	0	0	0	0	0	0	0	0	0	0	11	1992	27	1					5.65		07198 Son Ferriol	21065	406492		0	0	0	0	6.28	3	0	12	0	0	0	81.25	17	3	0	1	65	D	E	5
123	1	0	0	.	0	0	0	0	1	0	1	0	1	0	0	1	1998	21	0	76.25	16	3	1	.		TREVISO Veneto	32300	83950			1	1	1	.	1	0	12	1	0	0	70.00	15	4	1	0	76	B	E	5
123	1	0	0	.	0	0	0	0	1	0	1	0	1	0	0	2	1998	21	0	76.25	16	3	1	.		TREVISO Veneto	32300	83950			1	1	1	.	1	0	12	1	0	0	70.00	15	4	1	0	76	B	E	5
123	1	0	0	.	0	0	0	0	1	0	1	0	1	0	0	3	1998	21	0	76.25	16	3	1	.		TREVISO Veneto	32300	83950			1	1	1	.	1	0	12	1	0	0	70.00	15	4	1	0	76	B	E	5
123	1	0	0	.	0	0	0	0	1	0	1	0	1	0	0	4	1998	21	0	76.25	16	3	1	.		TREVISO Veneto	32300	83950			1	1	1	.	1	0	12	1	0	0	70.00	15	4	1	0	76	B	E	5
123	1	0	0	.	0	0	0	0	1	0	1	0	1	0	0	5	1998	21	0	76.25	16	3	1	.		TREVISO Veneto	32300	83950			1	1	1	.	1	0	12	1	0	0	70.00	15	4	1	0	76	B	E	5
123	1	0	0	.	0	0	0	0	1	0	1	0	0	0	0	6	1998	21	0	76.25	16	3	1	.		TREVISO Veneto	32300	83950			1	1	1	.	1	0	12	1	0	0	70.00	15	4	1	0	76	B	E	5
123	0	0	0	.	0	0	0	0	0	0	0	0	0	0	0	7	1998	21	0	76.25	16	3	1	.		TREVISO Veneto	32300	83950			1	1	1	.	1	0	12	1	0	0	70.00	15	4	1	0	76	B	E	5
123	0	0	0	.	0	0	0	0	0	0	0	0	0	0	0	8	1998	21	0	76.25	16	3	1	.		TREVISO Veneto	32300	83950			1	1	1	.	1	0	12	1	0	0	70.00	15	4	1	0	76	B	E	5
123	0	0	0	.	0	0	0	0	0	0	0	0	0	0	0	9	1998	21	0	76.25	16	3	1	.		TREVISO Veneto	32300	83950			1	1	1	.	1	0	12	1	0	0	70.00	15	4	1	0	76	B	E	5
123	0	0	0	.	0	0	0	0	0	0	0	0	0	0	0	10	1998	21	0	76.25	16	3	1	.		TREVISO Veneto	32300	83950			1	1	1	.	1	0	12	1	0	0	70.00	15	4	1	0	76	B	E	5
123	0	0	0	.	0	0	0	0	0	0	0	0	0	0	0	11	1998	21	0	76.25	16	3	1	.		TREVISO Veneto	32300	83950			1	1	1	.	1	0	12	1	0	0	70.00	15	4	1	0	76	B	E	5
124	0	0	0	.	1	2	2	1	0	1	0	0	1	2	1	1	1995	24	0	53.75	12	5	3	.	12540 Vila-real, Castelló	12540 Vila-real, Castelló	24388	50334		1	1	0	0	7.47	1	0	12	0	0	0	51.25	12	7	1	0	70	A	E	5
124	0	0	0	.	1	2	2	1	0	1	1	0	1	2	1	2	1995	24	0	53.75	12	5	3	.		12540 Vila-real, Castelló	24388	50334		1	1	0	0	7.47	1	0	12	0	0	0	51.25	12	7	1	0	70	A	E	5
124	1	0	0	.	1	2	2	1	1	1	1	0	1	2	1	3	1995	24	0	53.75	12	5	3	.		12540 Vila-real, Castelló	24388	50334		1	1	0	0	7.47	1	0	12	0	0	0	51.25	12	7	1	0	70	A	E	5
124	1	0	0	.	1	2	2	1	1	1	1	0	1	2	1	4	1995	24	0	53.75	12	5	3	.		12540 Vila-real, Castelló	24388	50334		1	1	0	0	7.47	1	0	12	0	0	0	51.25	12	7	1	0	70	A	E	5
124	0	0	0	.	1	2	2	1	0	1	1	0	1	2	1	5	1995	24	0	53.75	12	5	3	.		12540 Vila-real, Castelló	24388	50334		1	1	0	0	7.47	1	0	12	0	0	0	51.25	12	7	1	0	70	A	E	5
124	1	0	0	.	1	2	2	1	1	1	1	0	1	2	1	6	1995	24	0	53.75	12	5	3	.		12540 Vila-real, Castelló	24388	50334		1	1	0	0	7.47	1	0	12	0	0	0	51.25	12	7	1	0	70	A	E	5
124	0	0	0	.	1	2	2	1	0	1	0	0	1	2	1	7	1995	24	0	53.75	12	5	3	.		12540 Vila-real, Castelló	24388	50334		1	1	0	0	7.47	1	0	12	0	0	0	51.25	12	7	1	0	70	A	E	5
124	1	0	0	.	1	2	2	1	1	1	0	0	1	2	1	8	1995	24	0	53.75	12	5	3	.		12540 Vila-real, Castelló	24388	50334		1	1	0	0	7.47	1	0	12	0	0	0	51.25	12	7	1	0	70	A	E	5
124	0	0	0	.	1	2	2	1	0	1	1	0	1	2	1	9	1995	24	0	53.75	12	5	3	.		12540 Vila-real, Castelló	24388	50334		1	1	0	0	7.47	1	0	12	0	0	0	51.25	12	7	1	0	70	A	E	5
124	0	0	0	.	1	2	2	1	0	1	0	0	1	2	1	10	1995	24	0	53.75	12	5	3	.		12540 Vila-real, Castelló	24388	50334		1	1	0	0	7.47	1	0	12	0	0	0	51.25	12	7	1	0	70	A	E	5
124	0	0	0	.	1	2	2	1	0	1	0	0	1	2	1	11	1995	24	0	53.75	12	5	3	.		12540 Vila-real, Castelló	24388	50334		1	1	0	0	7.47	1	0	12	0	0	0	51.25	12	7	1	0	70	A	E	5
125	1	0	0	.	0	0	0	0	1	0	1	0	1	0	0	1	1997	22	0	70	15	4	1	5.8		07013 Palma	25753	406492		0	0	0	0	6.2	3	0	12	0	0	0	76.25	16	3	1	2	64	B	E	5
125	1	0	0	.	0	0	0	0	1	0	1	0	1	0	0	2	1997	22	0	70	15	4	1	5.8		07013 Palma	25753	406492		0	0	0	0	6.2	3	0	12	0	0	0	76.25	16	3	1	2	64	B	E	5
125	0	0	0	.	0	0	0	0	0	0	1	0	1	0	0	3	1997	22	0	70	15	4	1	5.8		7013 Palma	25753	406492		0	0	0	0	6.2	3	0	12	0	0	0	76.25	16	3	1	2	64	B	E	5
125	0	0	0	.	0	0	0	0	0	0	1	0	1	0	0	4	1997	22	0	70	15	4	1	5.8		7013 Palma	25753	406492		0	0	0	0	6.2	3	0	12	0	0	0	76.25	16	3	1	2	64	B	E	5
125	0	0	0	.	0	0	0	0	0	0	0	0	1	0	0	5	1997	22	0	70	15	4	1	5.8		7013 Palma	25753	406492		0	0	0	0	6.2	3	0	12	0	0	0	76.25	16	3	1	2	64	B	E	5
125	0	0	0	.	0	0	0	0	0	0	0	0	1	0	0	6	1997	22	0	70	15	4	1	5.8		7013 Palma	25753	406492		0	0	0	0	6.2	3	0	12	0	0	0	76.25	16	3	1	2	64	B	E	5
125	0	0	0	.	0	0	0	0	0	0	0	0	1	0	0	7	1997	22	0	70	15	4	1	5.8		7013 Palma	25753	406492		0	0	0	0	6.2	3	0	12	0	0	0	76.25	16	3	1	2	64	B	E	5
125	0	0	0	.	0	0	0	0	0	0	0	0	1	0	0	8	1997	22	0	70	15	4	1	5.8		7013 Palma	25753	406492		0	0	0	0	6.2	3	0	12	0	0	0	76.25	16	3	1	2	64	B	E	5
125	0	0	0	.	0	0	0	0	0	0	0	0	0	0	0	9	1997	22	0	70	15	4	1	5.8		7013 Palma	25753	406492		0	0	0	0	6.2	3	0	12	0	0	0	76.25	16	3	1	2	64	B	E	5
125	0	0	0	.	0	0	0	0	0	0	0	0	0	0	0	10	1997	22	0	70	15	4	1	5.8		7013 Palma	25753	406492		0	0	0	0	6.2	3	0	12	0	0	0	76.25	16	3	1	2	64	B	E	5
125	0	0	0	.	0	0	0	0	0	0	0	0	0	0	0	11	1997	22	0	70	15	4	1	5.8		7013 Palma	25753	406492		0	0	0	0	6.2	3	0	12	0	0	0	76.25	16	3	1	2	64	B	E	5
126	1	0	0	.	0	0	0	0	1	0	1	0	1	0	0	1	1999	20	0	73.75	15	1	4	5.6		07300 Inca	22676	31255		1	1	0	0	6	1	0	12	0	0	0	77.50	16	2	2	0	85	B	E	5
126	1	0	0	.	0	0	0	0	1	0	1	0	1	0	0	2	1999	20	0	73.75	15	1	4	5.6		07300 Inca	22676	31255		1	1	0	0	6	1	0	12	0	0	0	77.50	16	2	2	0	85	B	E	5
126	1	0	0	.	0	0	0	0	1	0	1	0	1	0	0	3	1999	20	0	73.75	15	1	4	5.6		7300 Inca	22676	31255		1	1	0	0	6	1	0	12	0	0	0	77.50	16	2	2	0	85	B	E	5
126	1	0	0	.	0	0	0	0	1	0	1	0	1	0	0	4	1999	20	0	73.75	15	1	4	5.6		7300 Inca	22676	31255		1	1	0	0	6	1	0	12	0	0	0	77.50	16	2	2	0	85	B	E	5
126	0	0	0	.	0	0	0	0	0	0	1	0	0	0	0	5	1999	20	0	73.75	15	1	4	5.6		7300 Inca	22676	31255		1	1	0	0	6	1	0	12	0	0	0	77.50	16	2	2	0	85	B	E	5
126	0	0	0	.	0	0	0	0	0	0	0	0	0	0	0	6	1999	20	0	73.75	15	1	4	5.6		7300 Inca	22676	31255		1	1	0	0	6	1	0	12	0	0	0	77.50	16	2	2	0	85	B	E	5
126	0	0	0	.	0	0	0	0	0	0	0	0	0	0	0	7	1999	20	0	73.75	15	1	4	5.6		7300 Inca	22676	31255		1	1	0	0	6	1	0	12	0	0	0	77.50	16	2	2	0	85	B	E	5
126	0	0	0	.	0	0	0	0	0	0	0	0	0	0	0	8	1999	20	0	73.75	15	1	4	5.6		7300 Inca	22676	31255		1	1	0	0	6	1	0	12	0	0	0	77.50	16	2	2	0	85	B	E	5
126	0	0	0	.	0	0	0	0	0	0	0	0	0	0	0	9	1999	20	0	73.75	15	1	4	5.6		7300 Inca	22676	31255		1	1	0	0	6	1	0	12	0	0	0	77.50	16	2	2	0	85	B	E	5
126	0	0	0	.	0	0	0	0	0	0	0	0	0	0	0	10	1999	20	0	73.75	15	1	4	5.6		7300 Inca	22676	31255		1	1	0	0	6	1	0	12	0	0	0	77.50	16	2	2	0	85	B	E	5
126	0	0	0	.	0	0	0	0	0	0	0	0	0	0	0	11	1999	20	0	73.75	15	1	4	5.6		7300 Inca	22676	31255		1	1	0	0	6	1	0	12	0	0	0	77.50	16	2	2	0	85	B	E	5
127	1	0	0	.	0	0	0	0	1	0	1	0	1	0	0	1	1998	21	1	38.75	10	9	1	5.11		07400 Alcúdia	23954	19395		1	1	0	0	5.58	3	0	12	0	0	0	41.25	10	7	2	1	40	C	E	5
127	1	0	0	.	0	0	0	0	1	0	1	0	1	0	0	2	1998	21	1	38.75	10	9	1	5.11		07400 Alcúdia	23954	19395		1	1	0	0	5.58	3	0	12	0	0	0	41.25	10	7	2	1	40	C	E	5
127	1	0	0	.	0	0	0	0	1	0	1	0	1	0	0	3	1998	21	1	38.75	10	9	1	5.11		07400 Alcúdia	23954	19395		1	1	0	0	5.58	3	0	12	0	0	0	41.25	10	7	2	1	40	C	E	5
127	1	0	0	.	0	0	0	0	1	0	1	0	1	0	0	4	1998	21	1	38.75	10	9	1	5.11		07400 Alcúdia	23954	19395		1	1	0	0	5.58	3	0	12	0	0	0	41.25	10	7	2	1	40	C	E	5
127	1	0	0	.	0	0	0	0	1	0	1	0	1	0	0	5	1998	21	1	38.75	10	9	1	5.11		07400 Alcúdia	23954	19395		1	1	0	0	5.58	3	0	12	0	0	0	41.25	10	7	2	1	40	C	E	5
127	1	0	0	.	0	0	0	0	1	0	1	0	1	0	0	6	1998	21	1	38.75	10	9	1	5.11		07400 Alcúdia	23954	19395		1	1	0	0	5.58	3	0	12	0	0	0	41.25	10	7	2	1	40	C	E	5
127	1	0	0	.	0	0	0	0	1	0	1	0	1	0	0	7	1998	21	1	38.75	10	9	1	5.11		07400 Alcúdia	23954	19395		1	1	0	0	5.58	3	0	12	0	0	0	41.25	10	7	2	1	40	C	E	5
127	1	0	0	.	0	0	0	0	1	0	1	0	1	0	0	8	1998	21	1	38.75	10	9	1	5.11		07400 Alcúdia	23954	19395		1	1	0	0	5.58	3	0	12	0	0	0	41.25	10	7	2	1	40	C	E	5
127	0	0	0	.	0	0	0	0	0	0	0	0	1	0	0	9	1998	21	1	38.75	10	9	1	5.11		07400 Alcúdia	23954	19395		1	1	0	0	5.58	3	0	12	0	0	0	41.25	10	7	2	1	40	C	E	5
127	0	0	0	.	0	0	0	0	0	0	0	0	0	0	0	10	1998	21	1	38.75	10	9	1	5.11		07400 Alcúdia	23954	19395		1	1	0	0	5.58	3	0	12	0	0	0	41.25	10	7	2	1	40	C	E	5
127	0	0	0	.	0	0	0	0	0	0	0	0	0	0	0	11	1998	21	1	38.75	10	9	1	5.11		07400 Alcúdia	23954	19395		1	1	0	0	5.58	3	0	12	0	0	0	41.25	10	7	2	1	40	C	E	5
128	0	0	0	.	0	0	0	0	0	0	1	0	1	0	0	1	1997	22	0	55	12	4	4	5.94		07007 Palma	19683	406492		1	1	0	0	5.84	3	0	12	0	0	0	38.75	9	5	6	2	50	A	E	5
128	1	0	0	.	0	0	0	0	1	0	1	0	1	0	0	2	1997	22	0	55	12	4	4	5.94		07007 Palma	19683	406492		1	1	0	0	5.84	3	0	12	0	0	0	38.75	9	5	6	2	50	A	E	5
128	1	0	0	.	0	0	0	0	1	0	1	0	1	0	0	3	1997	22	0	55	12	4	4	5.94		07007 Palma	19683	406492		1	1	0	0	5.84	3	0	12	0	0	0	38.75	9	5	6	2	50	A	E	5
128	1	0	0	.	0	0	0	0	1	0	1	0	1	0	0	4	1997	22	0	55	12	4	4	5.94		07007 Palma	19683	406492		1	1	0	0	5.84	3	0	12	0	0	0	38.75	9	5	6	2	50	A	E	5
128	1	0	0	.	0	0	0	0	1	0	1	0	1	0	0	5	1997	22	0	55	12	4	4	5.94		07007 Palma	19683	406492		1	1	0	0	5.84	3	0	12	0	0	0	38.75	9	5	6	2	50	A	E	5
128	1	0	0	.	0	0	0	0	1	0	1	0	1	0	0	6	1997	22	0	55	12	4	4	5.94		07007 Palma	19683	406492		1	1	0	0	5.84	3	0	12	0	0	0	38.75	9	5	6	2	50	A	E	5
128	1	0	0	.	0	0	0	0	1	0	0	0	0	0	0	7	1997	22	0	55	12	4	4	5.94		07007 Palma	19683	406492		1	1	0	0	5.84	3	0	12	0	0	0	38.75	9	5	6	2	50	A	E	5
128	1	0	0	.	0	0	0	0	1	0	0	0	0	0	0	8	1997	22	0	55	12	4	4	5.94		07007 Palma	19683	406492		1	1	0	0	5.84	3	0	12	0	0	0	38.75	9	5	6	2	50	A	E	5
128	1	0	0	.	0	0	0	0	1	0	0	0	0	0	0	9	1997	22	0	55	12	4	4	5.94		07007 Palma	19683	406492		1	1	0	0	5.84	3	0	12	0	0	0	38.75	9	5	6	2	50	A	E	5
128	1	0	0	.	0	0	0	0	1	0	0	0	0	0	0	10	1997	22	0	55	12	4	4	5.94		07007 Palma	19683	406492		1	1	0	0	5.84	3	0	12	0	0	0	38.75	9	5	6	2	50	A	E	5
128	1	0	0	.	0	0	0	0	1	0	0	0	0	0	0	11	1997	22	0	55	12	4	4	5.94		07007 Palma	19683	406492		1	1	0	0	5.84	3	0	12	0	0	0	38.75	9	5	6	2	50	A	E	5
129	1	0	0	.	0	0	0	0	1	0	1	0	1	0	0	1	1998	21	0	3.75	4	13	3	5.25		07181 Son Ferrer, Calvia	29391	49063		1	1	0	0	5.68	3	0	13	0	0	0	28.75	8	9	3	0	65	E	D	3
129	1	0	0	.	0	0	0	0	1	0	1	0	1	0	0	2	1998	21	0	3.75	4	13	3	5.25		07181 Son Ferrer	29391	49063		1	1	0	0	5.68	3	0	13	0	0	0	28.75	8	9	3	0	65	E	D	3
129	1	0	0	.	0	0	0	0	1	0	1	0	1	0	0	3	1998	21	0	3.75	4	13	3	5.25		07181 Son Ferrer	29391	49063		1	1	0	0	5.68	3	0	13	0	0	0	28.75	8	9	3	0	65	E	D	3
129	1	0	0	.	0	0	0	0	1	0	1	0	1	0	0	4	1998	21	0	3.75	4	13	3	5.25		07181 Son Ferrer	29391	49063		1	1	0	0	5.68	3	0	13	0	0	0	28.75	8	9	3	0	65	E	D	3
129	0	0	0	.	0	0	0	0	0	0	1	0	1	0	0	5	1998	21	0	3.75	4	13	3	5.25		07181 Son Ferrer	29391	49063		1	1	0	0	5.68	3	0	13	0	0	0	28.75	8	9	3	0	65	E	D	3
129	0	0	0	.	0	0	0	0	0	0	0	0	0	0	0	6	1998	21	0	3.75	4	13	3	5.25		07181 Son Ferrer	29391	49063		1	1	0	0	5.68	3	0	13	0	0	0	28.75	8	9	3	0	65	E	D	3
129	0	0	0	.	0	0	0	0	0	0	0	0	0	0	0	7	1998	21	0	3.75	4	13	3	5.25		07181 Son Ferrer	29391	49063		1	1	0	0	5.68	3	0	13	0	0	0	28.75	8	9	3	0	65	E	D	3
129	0	0	0	.	0	0	0	0	0	0	0	0	0	0	0	8	1998	21	0	3.75	4	13	3	5.25		07181 Son Ferrer	29391	49063		1	1	0	0	5.68	3	0	13	0	0	0	28.75	8	9	3	0	65	E	D	3
129	0	0	0	.	0	0	0	0	0	0	0	0	0	0	0	9	1998	21	0	3.75	4	13	3	5.25		07181 Son Ferrer	29391	49063		1	1	0	0	5.68	3	0	13	0	0	0	28.75	8	9	3	0	65	E	D	3
129	0	0	0	.	0	0	0	0	0	0	0	0	0	0	0	10	1998	21	0	3.75	4	13	3	5.25		07181 Son Ferrer	29391	49063		1	1	0	0	5.68	3	0	13	0	0	0	28.75	8	9	3	0	65	E	D	3
129	0	0	0	.	0	0	0	0	0	0	0	0	0	0	0	11	1998	21	0	3.75	4	13	3	5.25		07181 Son Ferrer	29391	49063		1	1	0	0	5.68	3	0	13	0	0	0	28.75	8	9	3	0	65	E	D	3
130	1	0	0	.	0	0	0	0	1	0	1	0	1	0	0	1	1999	20	1	41.25	10	7	3	5.53		07005 Palma	20038	406492		0	0	0	0	5.68	1	0	13	0	0	0	32.50	9	10	1	0	60	A	D	3
130	1	0	0	.	0	0	0	0	1	0	1	0	0	0	0	2	1999	20	1	41.25	10	7	3	5.53		07005 Palma	20038	406492		0	0	0	0	5.68	1	0	13	0	0	0	32.50	9	10	1	0	60	A	D	3
130	1	0	0	.	0	0	0	0	1	0	1	0	0	0	0	3	1999	20	1	41.25	10	7	3	5.53		07005 Palma	20038	406492		0	0	0	0	5.68	1	0	13	0	0	0	32.50	9	10	1	0	60	A	D	3
130	1	0	0	.	0	0	0	0	1	0	1	0	0	0	0	4	1999	20	1	41.25	10	7	3	5.53		07005 Palma	20038	406492		0	0	0	0	5.68	1	0	13	0	0	0	32.50	9	10	1	0	60	A	D	3
130	1	0	0	.	0	0	0	0	1	0	1	0	0	0	0	5	1999	20	1	41.25	10	7	3	5.53		07005 Palma	20038	406492		0	0	0	0	5.68	1	0	13	0	0	0	32.50	9	10	1	0	60	A	D	3
130	0	0	0	.	0	0	0	0	0	0	0	0	0	0	0	6	1999	20	1	41.25	10	7	3	5.53		07005 Palma	20038	406492		0	0	0	0	5.68	1	0	13	0	0	0	32.50	9	10	1	0	60	A	D	3
130	0	0	0	.	0	0	0	0	0	0	0	0	0	0	0	7	1999	20	1	41.25	10	7	3	5.53		07005 Palma	20038	406492		0	0	0	0	5.68	1	0	13	0	0	0	32.50	9	10	1	0	60	A	D	3
130	0	0	0	.	0	0	0	0	0	0	0	0	0	0	0	8	1999	20	1	41.25	10	7	3	5.53		07005 Palma	20038	406492		0	0	0	0	5.68	1	0	13	0	0	0	32.50	9	10	1	0	60	A	D	3
130	0	0	0	.	0	0	0	0	0	0	0	0	0	0	0	9	1999	20	1	41.25	10	7	3	5.53		07005 Palma	20038	406492		0	0	0	0	5.68	1	0	13	0	0	0	32.50	9	10	1	0	60	A	D	3
130	0	0	0	.	0	0	0	0	0	0	0	0	0	0	0	10	1999	20	1	41.25	10	7	3	5.53		07005 Palma	20038	406492		0	0	0	0	5.68	1	0	13	0	0	0	32.50	9	10	1	0	60	A	D	3
130	0	0	0	.	0	0	0	0	0	0	0	0	0	0	0	11	1999	20	1	41.25	10	7	3	5.53		07005 Palma	20038	406492		0	0	0	0	5.68	1	0	13	0	0	0	32.50	9	10	1	0	60	A	D	3
131	1	0	0	.	1	2	2	0	1	0	1	0	1	0	0	1	1995	24	0					.		07009 Palma	18994	406492		1	1	0	0	6.08	1	0	13	0	0	0	26.25	7	7	6	0	60	C	D	3
131	1	0	0	.	1	2	2	0	1	0	1	0	1	0	0	2	1995	24	0					.		07009 Palma	18994	406492		1	1	0	0	6.08	1	0	13	0	0	0	26.25	7	7	6	0	60	C	D	3
131	1	0	0	.	1	2	2	0	1	0	1	0	1	0	0	3	1995	24	0					.		07009 Palma	18994	406492		1	1	0	0	6.08	1	0	13	0	0	0	26.25	7	7	6	0	60	C	D	3
131	1	0	0	.	1	2	2	0	1	0	1	0	1	0	0	4	1995	24	0					.		07009 Palma	18994	406492		1	1	0	0	6.08	1	0	13	0	0	0	26.25	7	7	6	0	60	C	D	3
131	1	0	0	.	1	2	2	0	1	0	1	0	1	0	0	5	1995	24	0					.		07009 Palma	18994	406492		1	1	0	0	6.08	1	0	13	0	0	0	26.25	7	7	6	0	60	C	D	3
131	1	0	0	.	1	2	2	0	1	0	1	0	1	0	0	6	1995	24	0					.		07009 Palma	18994	406492		1	1	0	0	6.08	1	0	13	0	0	0	26.25	7	7	6	0	60	C	D	3
131	1	0	0	.	1	2	2	0	1	0	1	0	1	0	0	7	1995	24	0					.		07009 Palma	18994	406492		1	1	0	0	6.08	1	0	13	0	0	0	26.25	7	7	6	0	60	C	D	3
131	1	0	0	.	1	2	2	0	1	0	1	0	1	0	0	8	1995	24	0					.		07009 Palma	18994	406492		1	1	0	0	6.08	1	0	13	0	0	0	26.25	7	7	6	0	60	C	D	3
131	1	0	0	.	1	2	2	0	1	0	1	0	1	0	0	9	1995	24	0					.		07009 Palma	18994	406492		1	1	0	0	6.08	1	0	13	0	0	0	26.25	7	7	6	0	60	C	D	3
131	1	0	0	.	1	2	2	0	1	0	1	0	1	0	0	10	1995	24	0					.		07009 Palma	18994	406492		1	1	0	0	6.08	1	0	13	0	0	0	26.25	7	7	6	0	60	C	D	3
131	1	0	0	.	1	2	2	0	1	0	1	0	1	0	0	11	1995	24	0					.		07009 Palma	18994	406492		1	1	0	0	6.08	1	0	13	0	0	0	26.25	7	7	6	0	60	C	D	3
132	1	0	0	.	1	2	1	0	1	0	1	0	1	0	0	1	1990	29	1					.	Ejército de Tierra???	Palma	28973	406492				0	0	5.15	3	0	13	0	0	0	25.00	7	8	5	2	60	B	D	3
132	1	0	0	.	1	2	1	0	1	0	1	0	1	0	0	2	1990	29	1					.	43198809W	Palma	28973	406492				0	0	5.15	3	0	13	0	0	0	25.00	7	8	5	2	60	B	D	3
132	1	0	0	.	1	2	1	0	1	0	1	0	1	0	0	3	1990	29	1					.	Le ponemos palma donde ha hecho oposiciones tambien	Palma	28973	406492				0	0	5.15	3	0	13	0	0	0	25.00	7	8	5	2	60	B	D	3
132	1	0	0	.	1	2	1	0	1	0	1	0	1	0	0	4	1990	29	1					.		Palma	28973	406492				0	0	5.15	3	0	13	0	0	0	25.00	7	8	5	2	60	B	D	3
132	1	0	0	.	1	2	1	0	1	0	1	0	0	0	0	5	1990	29	1					.		Palma	28973	406492				0	0	5.15	3	0	13	0	0	0	25.00	7	8	5	2	60	B	D	3
132	1	0	0	.	1	2	1	0	1	0	1	0	0	0	0	6	1990	29	1					.		Palma	28973	406492				0	0	5.15	3	0	13	0	0	0	25.00	7	8	5	2	60	B	D	3
132	1	0	0	.	1	2	1	0	1	0	1	0	0	0	0	7	1990	29	1					.		Palma	28973	406492				0	0	5.15	3	0	13	0	0	0	25.00	7	8	5	2	60	B	D	3
132	1	0	0	.	1	2	1	0	1	0	1	0	0	0	0	8	1990	29	1					.		Palma	28973	406492				0	0	5.15	3	0	13	0	0	0	25.00	7	8	5	2	60	B	D	3
132	1	0	0	.	1	2	1	0	1	0	1	0	0	0	0	9	1990	29	1					.		Palma	28973	406492				0	0	5.15	3	0	13	0	0	0	25.00	7	8	5	2	60	B	D	3
132	1	0	0	.	1	2	1	0	1	0	1	0	0	0	0	10	1990	29	1					.		Palma	28973	406492				0	0	5.15	3	0	13	0	0	0	25.00	7	8	5	2	60	B	D	3
132	1	0	0	.	1	2	1	0	1	0	1	0	0	0	0	11	1990	29	1					.		Palma	28973	406492				0	0	5.15	3	0	13	0	0	0	25.00	7	8	5	2	60	B	D	3
133	1	0	0	.	1	1	0	1	1	0	1	0	1	1	0	1	1998	21	0	66.25	14	3	3	6.01		07300 Inca	22676	31255		1	1	0	1	6.79	3	0	13	0	0	0	57.50	13	6	1	2	60	C	D	3
133	0	0	0	.	1	1	0	1	0	0	1	0	1	1	0	2	1998	21	0	66.25	14	3	3	6.01		07300 Inca	22676	31255		1	1	0	1	6.79	3	0	13	0	0	0	57.50	13	6	1	2	60	C	D	3
133	1	0	0	.	1	1	0	1	1	0	1	0	1	1	0	3	1998	21	0	66.25	14	3	3	6.01		7300 Inca	22676	31255		1	1	0	1	6.79	3	0	13	0	0	0	57.50	13	6	1	2	60	C	D	3
133	1	0	0	.	1	1	0	1	1	0	1	0	1	1	0	4	1998	21	0	66.25	14	3	3	6.01		7300 Inca	22676	31255		1	1	0	1	6.79	3	0	13	0	0	0	57.50	13	6	1	2	60	C	D	3
133	0	0	0	.	1	1	0	1	0	0	1	0	1	1	0	5	1998	21	0	66.25	14	3	3	6.01		7300 Inca	22676	31255		1	1	0	1	6.79	3	0	13	0	0	0	57.50	13	6	1	2	60	C	D	3
133	0	0	0	.	1	1	0	1	0	0	0	0	1	1	0	6	1998	21	0	66.25	14	3	3	6.01		7300 Inca	22676	31255		1	1	0	1	6.79	3	0	13	0	0	0	57.50	13	6	1	2	60	C	D	3
133	1	0	0	.	1	1	0	1	1	0	1	0	1	1	0	7	1998	21	0	66.25	14	3	3	6.01		7300 Inca	22676	31255		1	1	0	1	6.79	3	0	13	0	0	0	57.50	13	6	1	2	60	C	D	3
133	0	0	0	.	1	1	0	1	0	0	0	0	1	1	0	8	1998	21	0	66.25	14	3	3	6.01		7300 Inca	22676	31255		1	1	0	1	6.79	3	0	13	0	0	0	57.50	13	6	1	2	60	C	D	3
133	1	0	0	.	1	1	0	1	1	0	1	0	1	1	0	9	1998	21	0	66.25	14	3	3	6.01		7300 Inca	22676	31255		1	1	0	1	6.79	3	0	13	0	0	0	57.50	13	6	1	2	60	C	D	3
133	0	0	0	.	1	1	0	1	0	0	0	0	1	1	0	10	1998	21	0	66.25	14	3	3	6.01		7300 Inca	22676	31255		1	1	0	1	6.79	3	0	13	0	0	0	57.50	13	6	1	2	60	C	D	3
133	0	0	0	.	1	1	0	1	0	0	0	0	0	1	0	11	1998	21	0	66.25	14	3	3	6.01		7300 Inca	22676	31255		1	1	0	1	6.79	3	0	13	0	0	0	57.50	13	6	1	2	60	C	D	3
134	1	0	0	.	0	0	1	0	1	0	1	1	0	0	1	1	1997	22	0	52.5	12	6	2	5.04		07300 Inca	22676	31255		1	1	0	1	5.74	5	0	13	0	0	0	22.50	7	10	3	2	56	D	D	3
134	1	0	0	.	0	0	1	0	1	0	1	1	0	0	1	2	1997	22	0	52.5	12	6	2	5.04		07300 Inca	22676	31255		1	1	0	1	5.74	5	0	13	0	0	0	22.50	7	10	3	2	56	D	D	3
134	1	0	0	.	0	0	1	0	1	0	0	1	0	0	1	3	1997	22	0	52.5	12	6	2	5.04		7300 Inca	22676	31255		1	1	0	1	5.74	5	0	13	0	0	0	22.50	7	10	3	2	56	D	D	3
134	1	0	0	.	0	0	1	0	1	0	0	1	0	0	1	4	1997	22	0	52.5	12	6	2	5.04		7300 Inca	22676	31255		1	1	0	1	5.74	5	0	13	0	0	0	22.50	7	10	3	2	56	D	D	3
134	0	0	0	.	0	0	1	0	0	0	0	1	0	0	1	5	1997	22	0	52.5	12	6	2	5.04		7300 Inca	22676	31255		1	1	0	1	5.74	5	0	13	0	0	0	22.50	7	10	3	2	56	D	D	3
134	0	0	0	.	0	0	1	0	0	0	0	1	1	0	1	6	1997	22	0	52.5	12	6	2	5.04		7300 Inca	22676	31255		1	1	0	1	5.74	5	0	13	0	0	0	22.50	7	10	3	2	56	D	D	3
134	0	0	0	.	0	0	1	0	0	0	0	1	1	0	1	7	1997	22	0	52.5	12	6	2	5.04		7300 Inca	22676	31255		1	1	0	1	5.74	5	0	13	0	0	0	22.50	7	10	3	2	56	D	D	3
134	0	0	0	.	0	0	1	0	0	0	0	1	0	0	1	8	1997	22	0	52.5	12	6	2	5.04		7300 Inca	22676	31255		1	1	0	1	5.74	5	0	13	0	0	0	22.50	7	10	3	2	56	D	D	3
134	0	0	0	.	0	0	1	0	0	0	0	1	1	0	1	9	1997	22	0	52.5	12	6	2	5.04		7300 Inca	22676	31255		1	1	0	1	5.74	5	0	13	0	0	0	22.50	7	10	3	2	56	D	D	3
134	0	0	0	.	0	0	1	0	0	0	0	1	1	0	1	10	1997	22	0	52.5	12	6	2	5.04		7300 Inca	22676	31255		1	1	0	1	5.74	5	0	13	0	0	0	22.50	7	10	3	2	56	D	D	3
134	0	0	0	.	0	0	1	0	0	0	0	1	0	0	1	11	1997	22	0	52.5	12	6	2	5.04		7300 Inca	22676	31255		1	1	0	1	5.74	5	0	13	0	0	0	22.50	7	10	3	2	56	D	D	3
135	1	0	0	.	0	0	0	0	1	0	1	0	0	0	0	1	1997	22	0	38.75	9	5	6	5.77		07014 Palma	32239	406492		0	0	0	0	6.42	6	0	13	0	0	0	31.25	8	7	5	0	65	C	D	3
135	1	0	0	.	0	0	0	0	1	0	1	0	0	0	0	2	1997	22	0	38.75	9	5	6	5.77		07014 Palma	32239	406492		0	0	0	0	6.42	6	0	13	0	0	0	31.25	8	7	5	0	65	C	D	3
135	1	0	0	.	0	0	0	0	1	0	1	0	0	0	0	3	1997	22	0	38.75	9	5	6	5.77		07014 Palma	32239	406492		0	0	0	0	6.42	6	0	13	0	0	0	31.25	8	7	5	0	65	C	D	3
135	1	0	0	.	0	0	0	0	1	0	1	0	0	0	0	4	1997	22	0	38.75	9	5	6	5.77		07014 Palma	32239	406492		0	0	0	0	6.42	6	0	13	0	0	0	31.25	8	7	5	0	65	C	D	3
135	1	0	0	.	0	0	0	0	1	0	1	0	0	0	0	5	1997	22	0	38.75	9	5	6	5.77		07014 Palma	32239	406492		0	0	0	0	6.42	6	0	13	0	0	0	31.25	8	7	5	0	65	C	D	3
135	1	0	0	.	0	0	0	0	1	0	1	0	0	0	0	6	1997	22	0	38.75	9	5	6	5.77		07014 Palma	32239	406492		0	0	0	0	6.42	6	0	13	0	0	0	31.25	8	7	5	0	65	C	D	3
135	0	0	0	.	0	0	0	0	0	0	0	0	0	0	0	7	1997	22	0	38.75	9	5	6	5.77		07014 Palma	32239	406492		0	0	0	0	6.42	6	0	13	0	0	0	31.25	8	7	5	0	65	C	D	3
135	0	0	0	.	0	0	0	0	0	0	0	0	0	0	0	8	1997	22	0	38.75	9	5	6	5.77		07014 Palma	32239	406492		0	0	0	0	6.42	6	0	13	0	0	0	31.25	8	7	5	0	65	C	D	3
135	0	0	0	.	0	0	0	0	0	0	0	0	0	0	0	9	1997	22	0	38.75	9	5	6	5.77		07014 Palma	32239	406492		0	0	0	0	6.42	6	0	13	0	0	0	31.25	8	7	5	0	65	C	D	3
135	0	0	0	.	0	0	0	0	0	0	0	0	0	0	0	10	1997	22	0	38.75	9	5	6	5.77		07014 Palma	32239	406492		0	0	0	0	6.42	6	0	13	0	0	0	31.25	8	7	5	0	65	C	D	3
135	0	0	0	.	0	0	0	0	0	0	0	0	0	0	0	11	1997	22	0	38.75	9	5	6	5.77		07014 Palma	32239	406492		0	0	0	0	6.42	6	0	13	0	0	0	31.25	8	7	5	0	65	C	D	3
136	1	0	0	.	0	0	0	0	1	0	1	0	1	0	0	1	1992	27	0	55	12	4	4	.	04770 Adra, Almería	04770 Adra, Almería	16933	24697				0	0	6.13	1	0	13	0	0	0	62.50	13	2	5	0	50	C	D	3
136	1	0	0	.	0	0	0	0	1	0	1	0	1	0	0	2	1992	27	0	55	12	4	4	.	facebook	04770 Adra, Almería	16933	24697				0	0	6.13	1	0	13	0	0	0	62.50	13	2	5	0	50	C	D	3
136	1	0	0	.	0	0	0	0	1	0	1	0	0	0	0	3	1992	27	0	55	12	4	4	.		04770 Adra, Almería	16933	24697				0	0	6.13	1	0	13	0	0	0	62.50	13	2	5	0	50	C	D	3
136	1	0	0	.	0	0	0	0	1	0	1	0	0	0	0	4	1992	27	0	55	12	4	4	.		04770 Adra, Almería	16933	24697				0	0	6.13	1	0	13	0	0	0	62.50	13	2	5	0	50	C	D	3
136	1	0	0	.	0	0	0	0	1	0	1	0	0	0	0	5	1992	27	0	55	12	4	4	.		04770 Adra, Almería	16933	24697				0	0	6.13	1	0	13	0	0	0	62.50	13	2	5	0	50	C	D	3
136	1	0	0	.	0	0	0	0	1	0	1	0	0	0	0	6	1992	27	0	55	12	4	4	.		04770 Adra, Almería	16933	24697				0	0	6.13	1	0	13	0	0	0	62.50	13	2	5	0	50	C	D	3
136	1	0	0	.	0	0	0	0	1	0	1	0	0	0	0	7	1992	27	0	55	12	4	4	.		04770 Adra, Almería	16933	24697				0	0	6.13	1	0	13	0	0	0	62.50	13	2	5	0	50	C	D	3
136	1	0	0	.	0	0	0	0	1	0	1	0	0	0	0	8	1992	27	0	55	12	4	4	.		04770 Adra, Almería	16933	24697				0	0	6.13	1	0	13	0	0	0	62.50	13	2	5	0	50	C	D	3
136	1	0	0	.	0	0	0	0	1	0	1	0	0	0	0	9	1992	27	0	55	12	4	4	.		04770 Adra, Almería	16933	24697				0	0	6.13	1	0	13	0	0	0	62.50	13	2	5	0	50	C	D	3
136	1	0	0	.	0	0	0	0	1	0	1	0	0	0	0	10	1992	27	0	55	12	4	4	.		04770 Adra, Almería	16933	24697				0	0	6.13	1	0	13	0	0	0	62.50	13	2	5	0	50	C	D	3
136	0	0	0	.	0	0	0	0	0	0	0	0	0	0	0	11	1992	27	0	55	12	4	4	.		04770 Adra, Almería	16933	24697				0	0	6.13	1	0	13	0	0	0	62.50	13	2	5	0	50	C	D	3
137	1	0	0	.	0	0	0	0	1	0	1	0	1	0	0	1	1993	26	1	47.5	11	6	3	.		07300 Inca	22676	31255		1	1	0	0	6.67	1	0	13	0	0	0	42.50	10	6	4	0	65	E	D	3
137	0	0	0	.	0	0	0	0	0	0	1	0	1	0	0	2	1993	26	1	47.5	11	6	3	.		07300 Inca	22676	31255		1	1	0	0	6.67	1	0	13	0	0	0	42.50	10	6	4	0	65	E	D	3
137	0	0	0	.	0	0	0	0	0	0	1	0	0	0	0	3	1993	26	1	47.5	11	6	3	.		7300 Inca	22676	31255		1	1	0	0	6.67	1	0	13	0	0	0	42.50	10	6	4	0	65	E	D	3
137	0	0	0	.	0	0	0	0	0	0	1	0	0	0	0	4	1993	26	1	47.5	11	6	3	.		7300 Inca	22676	31255		1	1	0	0	6.67	1	0	13	0	0	0	42.50	10	6	4	0	65	E	D	3
137	0	0	0	.	0	0	0	0	0	0	1	0	0	0	0	5	1993	26	1	47.5	11	6	3	.		7300 Inca	22676	31255		1	1	0	0	6.67	1	0	13	0	0	0	42.50	10	6	4	0	65	E	D	3
137	0	0	0	.	0	0	0	0	0	0	0	0	0	0	0	6	1993	26	1	47.5	11	6	3	.		7300 Inca	22676	31255		1	1	0	0	6.67	1	0	13	0	0	0	42.50	10	6	4	0	65	E	D	3
137	0	0	0	.	0	0	0	0	0	0	0	0	0	0	0	7	1993	26	1	47.5	11	6	3	.		7300 Inca	22676	31255		1	1	0	0	6.67	1	0	13	0	0	0	42.50	10	6	4	0	65	E	D	3
137	0	0	0	.	0	0	0	0	0	0	0	0	0	0	0	8	1993	26	1	47.5	11	6	3	.		7300 Inca	22676	31255		1	1	0	0	6.67	1	0	13	0	0	0	42.50	10	6	4	0	65	E	D	3
137	0	0	0	.	0	0	0	0	0	0	0	0	0	0	0	9	1993	26	1	47.5	11	6	3	.		7300 Inca	22676	31255		1	1	0	0	6.67	1	0	13	0	0	0	42.50	10	6	4	0	65	E	D	3
137	0	0	0	.	0	0	0	0	0	0	0	0	0	0	0	10	1993	26	1	47.5	11	6	3	.		7300 Inca	22676	31255		1	1	0	0	6.67	1	0	13	0	0	0	42.50	10	6	4	0	65	E	D	3
137	0	0	0	.	0	0	0	0	0	0	0	0	0	0	0	11	1993	26	1	47.5	11	6	3	.		7300 Inca	22676	31255		1	1	0	0	6.67	1	0	13	0	0	0	42.50	10	6	4	0	65	E	D	3
138	1	0	0	.	0	0	0	0	1	0	1	0	1	0	0	1	2000	19	0	42.5	10	6	4	6.31		07010 Palma	25671	406492		1	1	0	0	7.11	1	0	13	0	0	0	67.50	14	2	4	2	77	B	D	3
138	1	0	0	.	0	0	0	0	1	0	1	0	1	0	0	2	2000	19	0	42.5	10	6	4	6.31		07010 Palma	25671	406492		1	1	0	0	7.11	1	0	13	0	0	0	67.50	14	2	4	2	77	B	D	3
138	1	0	0	.	0	0	0	0	1	0	1	0	1	0	0	3	2000	19	0	42.5	10	6	4	6.31		07010 Palma	25671	406492		1	1	0	0	7.11	1	0	13	0	0	0	67.50	14	2	4	2	77	B	D	3
138	1	0	0	.	0	0	0	0	1	0	1	0	1	0	0	4	2000	19	0	42.5	10	6	4	6.31		07010 Palma	25671	406492		1	1	0	0	7.11	1	0	13	0	0	0	67.50	14	2	4	2	77	B	D	3
138	1	0	0	.	0	0	0	0	1	0	0	0	0	0	0	5	2000	19	0	42.5	10	6	4	6.31		07010 Palma	25671	406492		1	1	0	0	7.11	1	0	13	0	0	0	67.50	14	2	4	2	77	B	D	3
138	0	0	0	.	0	0	0	0	0	0	0	0	0	0	0	6	2000	19	0	42.5	10	6	4	6.31		07010 Palma	25671	406492		1	1	0	0	7.11	1	0	13	0	0	0	67.50	14	2	4	2	77	B	D	3
138	0	0	0	.	0	0	0	0	0	0	0	0	0	0	0	7	2000	19	0	42.5	10	6	4	6.31		07010 Palma	25671	406492		1	1	0	0	7.11	1	0	13	0	0	0	67.50	14	2	4	2	77	B	D	3
138	0	0	0	.	0	0	0	0	0	0	0	0	0	0	0	8	2000	19	0	42.5	10	6	4	6.31		07010 Palma	25671	406492		1	1	0	0	7.11	1	0	13	0	0	0	67.50	14	2	4	2	77	B	D	3
138	0	0	0	.	0	0	0	0	0	0	0	0	0	0	0	9	2000	19	0	42.5	10	6	4	6.31		07010 Palma	25671	406492		1	1	0	0	7.11	1	0	13	0	0	0	67.50	14	2	4	2	77	B	D	3
138	0	0	0	.	0	0	0	0	0	0	0	0	0	0	0	10	2000	19	0	42.5	10	6	4	6.31		07010 Palma	25671	406492		1	1	0	0	7.11	1	0	13	0	0	0	67.50	14	2	4	2	77	B	D	3
138	0	0	0	.	0	0	0	0	0	0	0	0	0	0	0	11	2000	19	0	42.5	10	6	4	6.31		07010 Palma	25671	406492		1	1	0	0	7.11	1	0	13	0	0	0	67.50	14	2	4	2	77	B	D	3
139	1	0	0	.	0	1	2	0	1	1	1	1	1	1	2	1	2000	19	1	17.5	6	10	4	5.39		07009 Palma	18994	406492		1	1	0	0	6.11	1	0	13	0	0	0	26.25	8	11	1	2	55	C	D	3
139	1	0	0	.	0	1	2	0	1	1	1	1	1	1	2	2	2000	19	1	17.5	6	10	4	5.39		07009 Palma	18994	406492		1	1	0	0	6.11	1	0	13	0	0	0	26.25	8	11	1	2	55	C	D	3
139	1	0	0	.	0	1	2	0	1	1	0	1	0	1	2	3	2000	19	1	17.5	6	10	4	5.39		07009 Palma	18994	406492		1	1	0	0	6.11	1	0	13	0	0	0	26.25	8	11	1	2	55	C	D	3
139	1	0	0	.	0	1	2	0	1	1	0	1	1	1	2	4	2000	19	1	17.5	6	10	4	5.39		07009 Palma	18994	406492		1	1	0	0	6.11	1	0	13	0	0	0	26.25	8	11	1	2	55	C	D	3
139	1	0	0	.	0	1	2	0	1	1	0	1	1	1	2	5	2000	19	1	17.5	6	10	4	5.39		07009 Palma	18994	406492		1	1	0	0	6.11	1	0	13	0	0	0	26.25	8	11	1	2	55	C	D	3
139	0	0	0	.	0	1	2	0	0	1	1	1	0	1	2	6	2000	19	1	17.5	6	10	4	5.39		07009 Palma	18994	406492		1	1	0	0	6.11	1	0	13	0	0	0	26.25	8	11	1	2	55	C	D	3
139	0	0	0	.	0	1	2	0	0	1	0	1	1	1	2	7	2000	19	1	17.5	6	10	4	5.39		07009 Palma	18994	406492		1	1	0	0	6.11	1	0	13	0	0	0	26.25	8	11	1	2	55	C	D	3
139	0	0	0	.	0	1	2	0	0	1	1	1	1	1	2	8	2000	19	1	17.5	6	10	4	5.39		07009 Palma	18994	406492		1	1	0	0	6.11	1	0	13	0	0	0	26.25	8	11	1	2	55	C	D	3
139	0	0	0	.	0	1	2	0	0	1	1	1	0	1	2	9	2000	19	1	17.5	6	10	4	5.39		07009 Palma	18994	406492		1	1	0	0	6.11	1	0	13	0	0	0	26.25	8	11	1	2	55	C	D	3
139	0	0	0	.	0	1	2	0	0	1	0	1	0	1	2	10	2000	19	1	17.5	6	10	4	5.39		07009 Palma	18994	406492		1	1	0	0	6.11	1	0	13	0	0	0	26.25	8	11	1	2	55	C	D	3
139	0	0	0	.	0	1	2	0	0	1	0	1	0	1	2	11	2000	19	1	17.5	6	10	4	5.39		07009 Palma	18994	406492		1	1	0	0	6.11	1	0	13	0	0	0	26.25	8	11	1	2	55	C	D	3
140	1	0	0	.	0	0	0	0	1	0	1	0	1	0	0	1	1998	21	1					5.95	IES CTEIB	07009 Palma	18994	406492		1	1	0	0	6.05	1	0	13	0	0	0	47.50	11	6	3	0	55	C	D	3
140	1	0	0	.	0	0	0	0	1	0	1	0	1	0	0	2	1998	21	1					5.95		07009 Palma	18994	406492		1	1	0	0	6.05	1	0	13	0	0	0	47.50	11	6	3	0	55	C	D	3
140	1	0	0	.	0	0	0	0	1	0	1	0	1	0	0	3	1998	21	1					5.95		07009 Palma	18994	406492		1	1	0	0	6.05	1	0	13	0	0	0	47.50	11	6	3	0	55	C	D	3
140	1	0	0	.	0	0	0	0	1	0	1	0	1	0	0	4	1998	21	1					5.95		07009 Palma	18994	406492		1	1	0	0	6.05	1	0	13	0	0	0	47.50	11	6	3	0	55	C	D	3
140	0	0	0	.	0	0	0	0	0	0	0	0	1	0	0	5	1998	21	1					5.95		07009 Palma	18994	406492		1	1	0	0	6.05	1	0	13	0	0	0	47.50	11	6	3	0	55	C	D	3
140	0	0	0	.	0	0	0	0	0	0	0	0	1	0	0	6	1998	21	1					5.95		07009 Palma	18994	406492		1	1	0	0	6.05	1	0	13	0	0	0	47.50	11	6	3	0	55	C	D	3
140	0	0	0	.	0	0	0	0	0	0	0	0	1	0	0	7	1998	21	1					5.95		07009 Palma	18994	406492		1	1	0	0	6.05	1	0	13	0	0	0	47.50	11	6	3	0	55	C	D	3
140	0	0	0	.	0	0	0	0	0	0	0	0	0	0	0	8	1998	21	1					5.95		07009 Palma	18994	406492		1	1	0	0	6.05	1	0	13	0	0	0	47.50	11	6	3	0	55	C	D	3
140	0	0	0	.	0	0	0	0	0	0	0	0	0	0	0	9	1998	21	1					5.95		07009 Palma	18994	406492		1	1	0	0	6.05	1	0	13	0	0	0	47.50	11	6	3	0	55	C	D	3
140	0	0	0	.	0	0	0	0	0	0	0	0	0	0	0	10	1998	21	1					5.95		07009 Palma	18994	406492		1	1	0	0	6.05	1	0	13	0	0	0	47.50	11	6	3	0	55	C	D	3
140	0	0	0	.	0	0	0	0	0	0	0	0	0	0	0	11	1998	21	1					5.95		07009 Palma	18994	406492		1	1	0	0	6.05	1	0	13	0	0	0	47.50	11	6	3	0	55	C	D	3
141	1	0	0	.	1	1	0	1	1	0	1	0	0	1	0	1	2000	19	0	38.75	9	5	6	5.54		07008 Palma	18159	406492		0	0	0	0	6.37	1	0	13	0	0	0	16.25	6	11	3	2	65	D	D	3
141	1	0	0	.	1	1	0	1	1	0	1	0	0	1	0	2	2000	19	0	38.75	9	5	6	5.54		07008 Palma	18159	406492		0	0	0	0	6.37	1	0	13	0	0	0	16.25	6	11	3	2	65	D	D	3
141	0	0	0	.	1	1	0	1	0	0	1	0	0	1	0	3	2000	19	0	38.75	9	5	6	5.54		07008 Palma	18159	406492		0	0	0	0	6.37	1	0	13	0	0	0	16.25	6	11	3	2	65	D	D	3
141	1	0	0	.	1	1	0	1	1	0	0	0	0	1	0	4	2000	19	0	38.75	9	5	6	5.54		07008 Palma	18159	406492		0	0	0	0	6.37	1	0	13	0	0	0	16.25	6	11	3	2	65	D	D	3
141	0	0	0	.	1	1	0	1	0	0	0	0	0	1	0	5	2000	19	0	38.75	9	5	6	5.54		07008 Palma	18159	406492		0	0	0	0	6.37	1	0	13	0	0	0	16.25	6	11	3	2	65	D	D	3
141	0	0	0	.	1	1	0	1	0	0	1	0	1	1	0	6	2000	19	0	38.75	9	5	6	5.54		07008 Palma	18159	406492		0	0	0	0	6.37	1	0	13	0	0	0	16.25	6	11	3	2	65	D	D	3
141	1	0	0	.	1	1	0	1	1	0	0	0	1	1	0	7	2000	19	0	38.75	9	5	6	5.54		07008 Palma	18159	406492		0	0	0	0	6.37	1	0	13	0	0	0	16.25	6	11	3	2	65	D	D	3
141	1	0	0	.	1	1	0	1	1	0	1	0	1	1	0	8	2000	19	0	38.75	9	5	6	5.54		07008 Palma	18159	406492		0	0	0	0	6.37	1	0	13	0	0	0	16.25	6	11	3	2	65	D	D	3
141	0	0	0	.	1	1	0	1	0	0	0	0	1	1	0	9	2000	19	0	38.75	9	5	6	5.54		07008 Palma	18159	406492		0	0	0	0	6.37	1	0	13	0	0	0	16.25	6	11	3	2	65	D	D	3
141	1	0	0	.	1	1	0	1	1	0	1	0	1	1	0	10	2000	19	0	38.75	9	5	6	5.54		07008 Palma	18159	406492		0	0	0	0	6.37	1	0	13	0	0	0	16.25	6	11	3	2	65	D	D	3
141	0	0	0	.	1	1	0	1	0	0	1	0	1	1	0	11	2000	19	0	38.75	9	5	6	5.54		07008 Palma	18159	406492		0	0	0	0	6.37	1	0	13	0	0	0	16.25	6	11	3	2	65	D	D	3
142	1	0	0	.	0	0	0	0	1	0	1	0	1	0	0	1	2000	19	1	30	8	8	4	5.51		07013 Palma	25753	406492		0	0	0	0	5.94	1	0	13	0	0	0	48.75	11	5	4	2	78.75	B	D	3
142	1	0	0	.	0	0	0	0	1	0	1	0	1	0	0	2	2000	19	1	30	8	8	4	5.51		07013 Palma	25753	406492		0	0	0	0	5.94	1	0	13	0	0	0	48.75	11	5	4	2	78.75	B	D	3
142	1	0	0	.	0	0	0	0	1	0	1	0	1	0	0	3	2000	19	1	30	8	8	4	5.51		07013 Palma	25753	406492		0	0	0	0	5.94	1	0	13	0	0	0	48.75	11	5	4	2	78.75	B	D	3
142	1	0	0	.	0	0	0	0	1	0	1	0	1	0	0	4	2000	19	1	30	8	8	4	5.51		07013 Palma	25753	406492		0	0	0	0	5.94	1	0	13	0	0	0	48.75	11	5	4	2	78.75	B	D	3
142	1	0	0	.	0	0	0	0	1	0	1	0	1	0	0	5	2000	19	1	30	8	8	4	5.51		07013 Palma	25753	406492		0	0	0	0	5.94	1	0	13	0	0	0	48.75	11	5	4	2	78.75	B	D	3
142	0	0	0	.	0	0	0	0	0	0	0	0	1	0	0	6	2000	19	1	30	8	8	4	5.51		07013 Palma	25753	406492		0	0	0	0	5.94	1	0	13	0	0	0	48.75	11	5	4	2	78.75	B	D	3
142	0	0	0	.	0	0	0	0	0	0	0	0	1	0	0	7	2000	19	1	30	8	8	4	5.51		07013 Palma	25753	406492		0	0	0	0	5.94	1	0	13	0	0	0	48.75	11	5	4	2	78.75	B	D	3
142	0	0	0	.	0	0	0	0	0	0	0	0	1	0	0	8	2000	19	1	30	8	8	4	5.51		07013 Palma	25753	406492		0	0	0	0	5.94	1	0	13	0	0	0	48.75	11	5	4	2	78.75	B	D	3
142	0	0	0	.	0	0	0	0	0	0	0	0	1	0	0	9	2000	19	1	30	8	8	4	5.51		07013 Palma	25753	406492		0	0	0	0	5.94	1	0	13	0	0	0	48.75	11	5	4	2	78.75	B	D	3
142	0	0	0	.	0	0	0	0	0	0	0	0	1	0	0	10	2000	19	1	30	8	8	4	5.51		07013 Palma	25753	406492		0	0	0	0	5.94	1	0	13	0	0	0	48.75	11	5	4	2	78.75	B	D	3
142	0	0	0	.	0	0	0	0	0	0	0	0	0	0	0	11	2000	19	1	30	8	8	4	5.51		07013 Palma	25753	406492		0	0	0	0	5.94	1	0	13	0	0	0	48.75	11	5	4	2	78.75	B	D	3
143	1	0	0	.	0	0	1	0	1	0	1	1	1	0	1	1	1996	23	0	41.25	10	7	3	.		de Krupina en eslovaquia	22400	7926			1	0	1	5	1	0	13	0	0	0	53.75	12	5	3	2	60	C	D	3
143	1	0	0	.	0	0	1	0	1	0	1	1	0	0	1	2	1996	23	0	41.25	10	7	3	.		de Krupina en eslovaquia	22400	7926			1	0	1	5	1	0	13	0	0	0	53.75	12	5	3	2	60	C	D	3
143	1	0	0	.	0	0	1	0	1	0	0	1	0	0	1	3	1996	23	0	41.25	10	7	3	.		de Krupina en eslovaquia	22400	7926			1	0	1	5	1	0	13	0	0	0	53.75	12	5	3	2	60	C	D	3
143	1	0	0	.	0	0	1	0	1	0	0	1	0	0	1	4	1996	23	0	41.25	10	7	3	.		de Krupina en eslovaquia	22400	7926			1	0	1	5	1	0	13	0	0	0	53.75	12	5	3	2	60	C	D	3
143	0	0	0	.	0	0	1	0	0	0	0	1	0	0	1	5	1996	23	0	41.25	10	7	3	.		de Krupina en eslovaquia	22400	7926			1	0	1	5	1	0	13	0	0	0	53.75	12	5	3	2	60	C	D	3
143	0	0	0	.	0	0	1	0	0	0	0	1	0	0	1	6	1996	23	0	41.25	10	7	3	.		de Krupina en eslovaquia	22400	7926			1	0	1	5	1	0	13	0	0	0	53.75	12	5	3	2	60	C	D	3
143	0	0	0	.	0	0	1	0	0	0	0	1	0	0	1	7	1996	23	0	41.25	10	7	3	.		de Krupina en eslovaquia	22400	7926			1	0	1	5	1	0	13	0	0	0	53.75	12	5	3	2	60	C	D	3
143	0	0	0	.	0	0	1	0	0	0	0	1	0	0	1	8	1996	23	0	41.25	10	7	3	.		de Krupina en eslovaquia	22400	7926			1	0	1	5	1	0	13	0	0	0	53.75	12	5	3	2	60	C	D	3
143	0	0	0	.	0	0	1	0	0	0	0	1	0	0	1	9	1996	23	0	41.25	10	7	3	.		de Krupina en eslovaquia	22400	7926			1	0	1	5	1	0	13	0	0	0	53.75	12	5	3	2	60	C	D	3
143	0	0	0	.	0	0	1	0	0	0	0	1	0	0	1	10	1996	23	0	41.25	10	7	3	.		de Krupina en eslovaquia	22400	7926			1	0	1	5	1	0	13	0	0	0	53.75	12	5	3	2	60	C	D	3
143	0	0	0	.	0	0	1	0	0	0	0	1	0	0	1	11	1996	23	0	41.25	10	7	3	.		de Krupina en eslovaquia	22400	7926			1	0	1	5	1	0	13	0	0	0	53.75	12	5	3	2	60	C	D	3
144	1	0	0	.	0	0	0	0	1	0	1	0	1	0	0	1	1996	23	1	36.25	9	7	4	6.07		07007 Palma	19683	406492		1	1	0	1	6.58	4	0	13	0	0	0	22.50	7	10	3	0	60	E	D	3
144	1	0	0	.	0	0	0	0	1	0	1	0	1	0	0	2	1996	23	1	36.25	9	7	4	6.07		07007 Palma	19683	406492		1	1	0	1	6.58	4	0	13	0	0	0	22.50	7	10	3	0	60	E	D	3
144	1	0	0	.	0	0	0	0	1	0	1	0	1	0	0	3	1996	23	1	36.25	9	7	4	6.07		07007 Palma	19683	406492		1	1	0	1	6.58	4	0	13	0	0	0	22.50	7	10	3	0	60	E	D	3
144	1	0	0	.	0	0	0	0	1	0	1	0	1	0	0	4	1996	23	1	36.25	9	7	4	6.07		07007 Palma	19683	406492		1	1	0	1	6.58	4	0	13	0	0	0	22.50	7	10	3	0	60	E	D	3
144	1	0	0	.	0	0	0	0	1	0	1	0	1	0	0	5	1996	23	1	36.25	9	7	4	6.07		07007 Palma	19683	406492		1	1	0	1	6.58	4	0	13	0	0	0	22.50	7	10	3	0	60	E	D	3
144	0	0	0	.	0	0	0	0	0	0	1	0	1	0	0	6	1996	23	1	36.25	9	7	4	6.07		07007 Palma	19683	406492		1	1	0	1	6.58	4	0	13	0	0	0	22.50	7	10	3	0	60	E	D	3
144	0	0	0	.	0	0	0	0	0	0	0	0	1	0	0	7	1996	23	1	36.25	9	7	4	6.07		07007 Palma	19683	406492		1	1	0	1	6.58	4	0	13	0	0	0	22.50	7	10	3	0	60	E	D	3
144	0	0	0	.	0	0	0	0	0	0	0	0	1	0	0	8	1996	23	1	36.25	9	7	4	6.07		07007 Palma	19683	406492		1	1	0	1	6.58	4	0	13	0	0	0	22.50	7	10	3	0	60	E	D	3
144	0	0	0	.	0	0	0	0	0	0	0	0	1	0	0	9	1996	23	1	36.25	9	7	4	6.07		07007 Palma	19683	406492		1	1	0	1	6.58	4	0	13	0	0	0	22.50	7	10	3	0	60	E	D	3
144	0	0	0	.	0	0	0	0	0	0	0	0	1	0	0	10	1996	23	1	36.25	9	7	4	6.07		07007 Palma	19683	406492		1	1	0	1	6.58	4	0	13	0	0	0	22.50	7	10	3	0	60	E	D	3
144	0	0	0	.	0	0	0	0	0	0	0	0	0	0	0	11	1996	23	1	36.25	9	7	4	6.07		07007 Palma	19683	406492		1	1	0	1	6.58	4	0	13	0	0	0	22.50	7	10	3	0	60	E	D	3
145	1	0	0	.	0	0	0	0	1	0	1	0	1	0	0	1	1998	21	0	50	11	4	5	5.61		07008 Palma	18159	406492		0	0	0	0	5.89	1	0	13	0	0	0	45.00	10	4	6	0	68.75	B	D	3
145	1	0	0	.	0	0	0	0	1	0	1	0	1	0	0	2	1998	21	0	50	11	4	5	5.61		07008 Palma	18159	406492		0	0	0	0	5.89	1	0	13	0	0	0	45.00	10	4	6	0	68.75	B	D	3
145	1	0	0	.	0	0	0	0	1	0	1	0	1	0	0	3	1998	21	0	50	11	4	5	5.61		07008 Palma	18159	406492		0	0	0	0	5.89	1	0	13	0	0	0	45.00	10	4	6	0	68.75	B	D	3
145	1	0	0	.	0	0	0	0	1	0	1	0	1	0	0	4	1998	21	0	50	11	4	5	5.61		07008 Palma	18159	406492		0	0	0	0	5.89	1	0	13	0	0	0	45.00	10	4	6	0	68.75	B	D	3
145	1	0	0	.	0	0	0	0	1	0	1	0	1	0	0	5	1998	21	0	50	11	4	5	5.61		07008 Palma	18159	406492		0	0	0	0	5.89	1	0	13	0	0	0	45.00	10	4	6	0	68.75	B	D	3
145	1	0	0	.	0	0	0	0	1	0	1	0	1	0	0	6	1998	21	0	50	11	4	5	5.61		07008 Palma	18159	406492		0	0	0	0	5.89	1	0	13	0	0	0	45.00	10	4	6	0	68.75	B	D	3
145	0	0	0	.	0	0	0	0	0	0	0	0	0	0	0	7	1998	21	0	50	11	4	5	5.61		07008 Palma	18159	406492		0	0	0	0	5.89	1	0	13	0	0	0	45.00	10	4	6	0	68.75	B	D	3
145	0	0	0	.	0	0	0	0	0	0	0	0	0	0	0	8	1998	21	0	50	11	4	5	5.61		07008 Palma	18159	406492		0	0	0	0	5.89	1	0	13	0	0	0	45.00	10	4	6	0	68.75	B	D	3
145	0	0	0	.	0	0	0	0	0	0	0	0	0	0	0	9	1998	21	0	50	11	4	5	5.61		07008 Palma	18159	406492		0	0	0	0	5.89	1	0	13	0	0	0	45.00	10	4	6	0	68.75	B	D	3
145	0	0	0	.	0	0	0	0	0	0	0	0	0	0	0	10	1998	21	0	50	11	4	5	5.61		07008 Palma	18159	406492		0	0	0	0	5.89	1	0	13	0	0	0	45.00	10	4	6	0	68.75	B	D	3
145	0	0	0	.	0	0	0	0	0	0	0	0	0	0	0	11	1998	21	0	50	11	4	5	5.61		07008 Palma	18159	406492		0	0	0	0	5.89	1	0	13	0	0	0	45.00	10	4	6	0	68.75	B	D	3
146	1	0	0	.	0	1	2	0	1	1	1	1	0	1	2	1	2001	18	0	50	12	8	0	.	V28064566		13340	7181000	https://data.worldbank.org/indicator/NY.GDP.PCAP.PP.CD?locations=CO			1	1	.	1	0	13	1	0	3	38.75	10	9	1	0	60	C	D	3
146	0	0	0	.	0	1	2	0	0	1	0	1	1	1	2	2	2001	18	0	50	12	8	0	.	Bogota		13340	7181000				1	1	.	1	0	13	1	0	3	38.75	10	9	1	0	60	C	D	3
146	0	0	0	.	0	1	2	0	0	1	0	1	1	1	2	3	2001	18	0	50	12	8	0	.	población de Bogotá y renta de Bogotá		13340	7181000				1	1	.	1	0	13	1	0	3	38.75	10	9	1	0	60	C	D	3
146	0	0	0	.	0	1	2	0	0	1	1	1	1	1	2	4	2001	18	0	50	12	8	0	.	renta colombia entera no hay solo la cidad		13340	7181000				1	1	.	1	0	13	1	0	3	38.75	10	9	1	0	60	C	D	3
146	0	0	0	.	0	1	2	0	0	1	1	1	1	1	2	5	2001	18	0	50	12	8	0	.			13340	7181000				1	1	.	1	0	13	1	0	3	38.75	10	9	1	0	60	C	D	3
146	0	0	0	.	0	1	2	0	0	1	0	1	0	1	2	6	2001	18	0	50	12	8	0	.			13340	7181000				1	1	.	1	0	13	1	0	3	38.75	10	9	1	0	60	C	D	3
146	0	0	0	.	0	1	2	0	0	1	1	1	0	1	2	7	2001	18	0	50	12	8	0	.			13340	7181000				1	1	.	1	0	13	1	0	3	38.75	10	9	1	0	60	C	D	3
146	0	0	0	.	0	1	2	0	0	1	1	1	0	1	2	8	2001	18	0	50	12	8	0	.			13340	7181000				1	1	.	1	0	13	1	0	3	38.75	10	9	1	0	60	C	D	3
146	0	0	0	.	0	1	2	0	0	1	0	1	0	1	2	9	2001	18	0	50	12	8	0	.			13340	7181000				1	1	.	1	0	13	1	0	3	38.75	10	9	1	0	60	C	D	3
146	0	0	0	.	0	1	2	0	0	1	0	1	0	1	2	10	2001	18	0	50	12	8	0	.			13340	7181000				1	1	.	1	0	13	1	0	3	38.75	10	9	1	0	60	C	D	3
146	0	0	0	.	0	1	2	0	0	1	0	1	0	1	2	11	2001	18	0	50	12	8	0	.			13340	7181000				1	1	.	1	0	13	1	0	3	38.75	10	9	1	0	60	C	D	3
147	1	0	0	.	0	0	0	0	1	0	1	0	1	0	0	1	1997	22	0					6.85		02480 Yeste, Albacete	13742	2742		1	1	0	0	7.41	1	0	13	0	0	0	50.00	12	8	0	1	75	B	D	3
147	1	0	0	.	0	0	0	0	1	0	1	0	1	0	0	2	1997	22	0					6.85		02480 Yeste, Albacete	13742	2742		1	1	0	0	7.41	1	0	13	0	0	0	50.00	12	8	0	1	75	B	D	3
147	1	0	0	.	0	0	0	0	1	0	1	0	1	0	0	3	1997	22	0					6.85		02480 Yeste, Albacete	13742	2742		1	1	0	0	7.41	1	0	13	0	0	0	50.00	12	8	0	1	75	B	D	3
147	1	0	0	.	0	0	0	0	1	0	1	0	1	0	0	4	1997	22	0					6.85		02480 Yeste, Albacete	13742	2742		1	1	0	0	7.41	1	0	13	0	0	0	50.00	12	8	0	1	75	B	D	3
147	1	0	0	.	0	0	0	0	1	0	1	0	1	0	0	5	1997	22	0					6.85		02480 Yeste, Albacete	13742	2742		1	1	0	0	7.41	1	0	13	0	0	0	50.00	12	8	0	1	75	B	D	3
147	1	0	0	.	0	0	0	0	1	0	1	0	0	0	0	6	1997	22	0					6.85		02480 Yeste, Albacete	13742	2742		1	1	0	0	7.41	1	0	13	0	0	0	50.00	12	8	0	1	75	B	D	3
147	1	0	0	.	0	0	0	0	1	0	1	0	0	0	0	7	1997	22	0					6.85		02480 Yeste, Albacete	13742	2742		1	1	0	0	7.41	1	0	13	0	0	0	50.00	12	8	0	1	75	B	D	3
147	1	0	0	.	0	0	0	0	1	0	0	0	0	0	0	8	1997	22	0					6.85		02480 Yeste, Albacete	13742	2742		1	1	0	0	7.41	1	0	13	0	0	0	50.00	12	8	0	1	75	B	D	3
147	0	0	0	.	0	0	0	0	0	0	0	0	0	0	0	9	1997	22	0					6.85		02480 Yeste, Albacete	13742	2742		1	1	0	0	7.41	1	0	13	0	0	0	50.00	12	8	0	1	75	B	D	3
147	0	0	0	.	0	0	0	0	0	0	0	0	0	0	0	10	1997	22	0					6.85		02480 Yeste, Albacete	13742	2742		1	1	0	0	7.41	1	0	13	0	0	0	50.00	12	8	0	1	75	B	D	3
147	0	0	0	.	0	0	0	0	0	0	0	0	0	0	0	11	1997	22	0					6.85		02480 Yeste, Albacete	13742	2742		1	1	0	0	7.41	1	0	13	0	0	0	50.00	12	8	0	1	75	B	D	3
148	1	0	0	.	0	0	0	0	1	0	1	0	1	0	0	1	1999	20	1	58.75	13	5	2	5.63		07008 Palma	18159	406492		0	0	0	0	5.79	3	0	13	0	0	0	50.00	12	8	0	1	75	D	D	3
148	1	0	0	.	0	0	0	0	1	0	1	0	1	0	0	2	1999	20	1	58.75	13	5	2	5.63		07008 Palma	18159	406492		0	0	0	0	5.79	3	0	13	0	0	0	50.00	12	8	0	1	75	D	D	3
148	1	0	0	.	0	0	0	0	1	0	1	0	1	0	0	3	1999	20	1	58.75	13	5	2	5.63		07008 Palma	18159	406492		0	0	0	0	5.79	3	0	13	0	0	0	50.00	12	8	0	1	75	D	D	3
148	1	0	0	.	0	0	0	0	1	0	1	0	1	0	0	4	1999	20	1	58.75	13	5	2	5.63		07008 Palma	18159	406492		0	0	0	0	5.79	3	0	13	0	0	0	50.00	12	8	0	1	75	D	D	3
148	1	0	0	.	0	0	0	0	1	0	1	0	1	0	0	5	1999	20	1	58.75	13	5	2	5.63		07008 Palma	18159	406492		0	0	0	0	5.79	3	0	13	0	0	0	50.00	12	8	0	1	75	D	D	3
148	0	0	0	.	0	0	0	0	0	0	0	0	0	0	0	6	1999	20	1	58.75	13	5	2	5.63		07008 Palma	18159	406492		0	0	0	0	5.79	3	0	13	0	0	0	50.00	12	8	0	1	75	D	D	3
148	0	0	0	.	0	0	0	0	0	0	0	0	0	0	0	7	1999	20	1	58.75	13	5	2	5.63		07008 Palma	18159	406492		0	0	0	0	5.79	3	0	13	0	0	0	50.00	12	8	0	1	75	D	D	3
148	0	0	0	.	0	0	0	0	0	0	0	0	0	0	0	8	1999	20	1	58.75	13	5	2	5.63		07008 Palma	18159	406492		0	0	0	0	5.79	3	0	13	0	0	0	50.00	12	8	0	1	75	D	D	3
148	0	0	0	.	0	0	0	0	0	0	0	0	0	0	0	9	1999	20	1	58.75	13	5	2	5.63		07008 Palma	18159	406492		0	0	0	0	5.79	3	0	13	0	0	0	50.00	12	8	0	1	75	D	D	3
148	0	0	0	.	0	0	0	0	0	0	0	0	0	0	0	10	1999	20	1	58.75	13	5	2	5.63		07008 Palma	18159	406492		0	0	0	0	5.79	3	0	13	0	0	0	50.00	12	8	0	1	75	D	D	3
148	0	0	0	.	0	0	0	0	0	0	0	0	0	0	0	11	1999	20	1	58.75	13	5	2	5.63		07008 Palma	18159	406492		0	0	0	0	5.79	3	0	13	0	0	0	50.00	12	8	0	1	75	D	D	3
149	1	0	0	.	0	0	0	0	1	0	1	0	1	0	0	1	1997	22	1	43.75	10	5	5	5.35		07150 Andratx	25038	10930		1	1	0	0	5.95	5	0	13	0	0	0	45.00	11	8	1	0	55	B	D	3
149	1	0	0	.	0	0	0	0	1	0	1	0	1	0	0	2	1997	22	1	43.75	10	5	5	5.35		07150 Andratx	25038	10930		1	1	0	0	5.95	5	0	13	0	0	0	45.00	11	8	1	0	55	B	D	3
149	1	0	0	.	0	0	0	0	1	0	1	0	1	0	0	3	1997	22	1	43.75	10	5	5	5.35		07150 Andratx	25038	10930		1	1	0	0	5.95	5	0	13	0	0	0	45.00	11	8	1	0	55	B	D	3
149	1	0	0	.	0	0	0	0	1	0	1	0	1	0	0	4	1997	22	1	43.75	10	5	5	5.35		07150 Andratx	25038	10930		1	1	0	0	5.95	5	0	13	0	0	0	45.00	11	8	1	0	55	B	D	3
149	0	0	0	.	0	0	0	0	0	0	0	0	1	0	0	5	1997	22	1	43.75	10	5	5	5.35		07150 Andratx	25038	10930		1	1	0	0	5.95	5	0	13	0	0	0	45.00	11	8	1	0	55	B	D	3
149	0	0	0	.	0	0	0	0	0	0	0	0	1	0	0	6	1997	22	1	43.75	10	5	5	5.35		07150 Andratx	25038	10930		1	1	0	0	5.95	5	0	13	0	0	0	45.00	11	8	1	0	55	B	D	3
149	0	0	0	.	0	0	0	0	0	0	0	0	0	0	0	7	1997	22	1	43.75	10	5	5	5.35		07150 Andratx	25038	10930		1	1	0	0	5.95	5	0	13	0	0	0	45.00	11	8	1	0	55	B	D	3
149	0	0	0	.	0	0	0	0	0	0	0	0	0	0	0	8	1997	22	1	43.75	10	5	5	5.35		07150 Andratx	25038	10930		1	1	0	0	5.95	5	0	13	0	0	0	45.00	11	8	1	0	55	B	D	3
149	0	0	0	.	0	0	0	0	0	0	0	0	0	0	0	9	1997	22	1	43.75	10	5	5	5.35		07150 Andratx	25038	10930		1	1	0	0	5.95	5	0	13	0	0	0	45.00	11	8	1	0	55	B	D	3
149	0	0	0	.	0	0	0	0	0	0	0	0	0	0	0	10	1997	22	1	43.75	10	5	5	5.35		07150 Andratx	25038	10930		1	1	0	0	5.95	5	0	13	0	0	0	45.00	11	8	1	0	55	B	D	3
149	0	0	0	.	0	0	0	0	0	0	0	0	0	0	0	11	1997	22	1	43.75	10	5	5	5.35		07150 Andratx	25038	10930		1	1	0	0	5.95	5	0	13	0	0	0	45.00	11	8	1	0	55	B	D	3
150	1	0	0	.	0	0	0	0	1	0	1	0	1	0	0	1	1999	20	0	71.25	15	3	2	6.5		07008 Palma	18159	406492		0	0	0	0	7.16	3	0	13	0	0	0	61.25	13	3	4	0	60	C	D	3
150	1	0	0	.	0	0	0	0	1	0	1	0	1	0	0	2	1999	20	0	71.25	15	3	2	6.5		07008 Palma	18159	406492		0	0	0	0	7.16	3	0	13	0	0	0	61.25	13	3	4	0	60	C	D	3
150	1	0	0	.	0	0	0	0	1	0	0	0	1	0	0	3	1999	20	0	71.25	15	3	2	6.5		07008 Palma	18159	406492		0	0	0	0	7.16	3	0	13	0	0	0	61.25	13	3	4	0	60	C	D	3
150	0	0	0	.	0	0	0	0	0	0	0	0	1	0	0	4	1999	20	0	71.25	15	3	2	6.5		07008 Palma	18159	406492		0	0	0	0	7.16	3	0	13	0	0	0	61.25	13	3	4	0	60	C	D	3
150	0	0	0	.	0	0	0	0	0	0	0	0	1	0	0	5	1999	20	0	71.25	15	3	2	6.5		07008 Palma	18159	406492		0	0	0	0	7.16	3	0	13	0	0	0	61.25	13	3	4	0	60	C	D	3
150	0	0	0	.	0	0	0	0	0	0	0	0	1	0	0	6	1999	20	0	71.25	15	3	2	6.5		07008 Palma	18159	406492		0	0	0	0	7.16	3	0	13	0	0	0	61.25	13	3	4	0	60	C	D	3
150	0	0	0	.	0	0	0	0	0	0	0	0	1	0	0	7	1999	20	0	71.25	15	3	2	6.5		07008 Palma	18159	406492		0	0	0	0	7.16	3	0	13	0	0	0	61.25	13	3	4	0	60	C	D	3
150	0	0	0	.	0	0	0	0	0	0	0	0	1	0	0	8	1999	20	0	71.25	15	3	2	6.5		07008 Palma	18159	406492		0	0	0	0	7.16	3	0	13	0	0	0	61.25	13	3	4	0	60	C	D	3
150	0	0	0	.	0	0	0	0	0	0	0	0	0	0	0	9	1999	20	0	71.25	15	3	2	6.5		07008 Palma	18159	406492		0	0	0	0	7.16	3	0	13	0	0	0	61.25	13	3	4	0	60	C	D	3
150	0	0	0	.	0	0	0	0	0	0	0	0	0	0	0	10	1999	20	0	71.25	15	3	2	6.5		07008 Palma	18159	406492		0	0	0	0	7.16	3	0	13	0	0	0	61.25	13	3	4	0	60	C	D	3
150	0	0	0	.	0	0	0	0	0	0	0	0	0	0	0	11	1999	20	0	71.25	15	3	2	6.5		07008 Palma	18159	406492		0	0	0	0	7.16	3	0	13	0	0	0	61.25	13	3	4	0	60	C	D	3
151	1	0	0	.	0	0	0	0	1	0	1	0	1	0	0	1	1995	24	0	73.75	15	1	4	.	CP uib no sale	07122 Palma	28973	406492			1	0	0	6.64	1	0	13	0	0	0	75.00	16	4	0	2	77	C	D	3
151	1	0	0	.	0	0	0	0	1	0	1	0	1	0	0	2	1995	24	0	73.75	15	1	4	.	poner media de palma	07122 Palma	28973	406492			1	0	0	6.64	1	0	13	0	0	0	75.00	16	4	0	2	77	C	D	3
151	1	0	0	.	0	0	0	0	1	0	1	0	1	0	0	3	1995	24	0	73.75	15	1	4	.		7122 Palma	28973	406492			1	0	0	6.64	1	0	13	0	0	0	75.00	16	4	0	2	77	C	D	3
151	1	0	0	.	0	0	0	0	1	0	1	0	1	0	0	4	1995	24	0	73.75	15	1	4	.		7122 Palma	28973	406492			1	0	0	6.64	1	0	13	0	0	0	75.00	16	4	0	2	77	C	D	3
151	1	0	0	.	0	0	0	0	1	0	1	0	1	0	0	5	1995	24	0	73.75	15	1	4	.		7122 Palma	28973	406492			1	0	0	6.64	1	0	13	0	0	0	75.00	16	4	0	2	77	C	D	3
151	0	0	0	.	0	0	0	0	0	0	1	0	1	0	0	6	1995	24	0	73.75	15	1	4	.		7122 Palma	28973	406492			1	0	0	6.64	1	0	13	0	0	0	75.00	16	4	0	2	77	C	D	3
151	0	0	0	.	0	0	0	0	0	0	1	0	1	0	0	7	1995	24	0	73.75	15	1	4	.		7122 Palma	28973	406492			1	0	0	6.64	1	0	13	0	0	0	75.00	16	4	0	2	77	C	D	3
151	0	0	0	.	0	0	0	0	0	0	1	0	1	0	0	8	1995	24	0	73.75	15	1	4	.		7122 Palma	28973	406492			1	0	0	6.64	1	0	13	0	0	0	75.00	16	4	0	2	77	C	D	3
151	0	0	0	.	0	0	0	0	0	0	0	0	1	0	0	9	1995	24	0	73.75	15	1	4	.		7122 Palma	28973	406492			1	0	0	6.64	1	0	13	0	0	0	75.00	16	4	0	2	77	C	D	3
151	0	0	0	.	0	0	0	0	0	0	0	0	1	0	0	10	1995	24	0	73.75	15	1	4	.		7122 Palma	28973	406492			1	0	0	6.64	1	0	13	0	0	0	75.00	16	4	0	2	77	C	D	3
151	0	0	0	.	0	0	0	0	0	0	0	0	0	0	0	11	1995	24	0	73.75	15	1	4	.		7122 Palma	28973	406492			1	0	0	6.64	1	0	13	0	0	0	75.00	16	4	0	2	77	C	D	3
152	0	0	0	.	0	0	0	0	0	0	0	0	0	0	0	1	1998	21	1	45	10	4	6	5.18		07008 Palma	18159	406492		0	0	0	0	5.3	3	0	13	0	0	0	58.75	13	5	2	1	85	D	D	3
152	0	0	0	.	0	0	0	0	0	0	0	0	0	0	0	2	1998	21	1	45	10	4	6	5.18		07008 Palma	18159	406492		0	0	0	0	5.3	3	0	13	0	0	0	58.75	13	5	2	1	85	D	D	3
152	0	0	0	.	0	0	0	0	0	0	0	0	0	0	0	3	1998	21	1	45	10	4	6	5.18		07008 Palma	18159	406492		0	0	0	0	5.3	3	0	13	0	0	0	58.75	13	5	2	1	85	D	D	3
152	0	0	0	.	0	0	0	0	0	0	0	0	0	0	0	4	1998	21	1	45	10	4	6	5.18		07008 Palma	18159	406492		0	0	0	0	5.3	3	0	13	0	0	0	58.75	13	5	2	1	85	D	D	3
152	0	0	0	.	0	0	0	0	0	0	0	0	0	0	0	5	1998	21	1	45	10	4	6	5.18		07008 Palma	18159	406492		0	0	0	0	5.3	3	0	13	0	0	0	58.75	13	5	2	1	85	D	D	3
152	0	0	0	.	0	0	0	0	0	0	0	0	0	0	0	6	1998	21	1	45	10	4	6	5.18		07008 Palma	18159	406492		0	0	0	0	5.3	3	0	13	0	0	0	58.75	13	5	2	1	85	D	D	3
152	0	0	0	.	0	0	0	0	0	0	0	0	0	0	0	7	1998	21	1	45	10	4	6	5.18		07008 Palma	18159	406492		0	0	0	0	5.3	3	0	13	0	0	0	58.75	13	5	2	1	85	D	D	3
152	0	0	0	.	0	0	0	0	0	0	0	0	0	0	0	8	1998	21	1	45	10	4	6	5.18		07008 Palma	18159	406492		0	0	0	0	5.3	3	0	13	0	0	0	58.75	13	5	2	1	85	D	D	3
152	0	0	0	.	0	0	0	0	0	0	0	0	0	0	0	9	1998	21	1	45	10	4	6	5.18		07008 Palma	18159	406492		0	0	0	0	5.3	3	0	13	0	0	0	58.75	13	5	2	1	85	D	D	3
152	0	0	0	.	0	0	0	0	0	0	0	0	0	0	0	10	1998	21	1	45	10	4	6	5.18		07008 Palma	18159	406492		0	0	0	0	5.3	3	0	13	0	0	0	58.75	13	5	2	1	85	D	D	3
152	0	0	0	.	0	0	0	0	0	0	0	0	0	0	0	11	1998	21	1	45	10	4	6	5.18		07008 Palma	18159	406492		0	0	0	0	5.3	3	0	13	0	0	0	58.75	13	5	2	1	85	D	D	3
153	1	0	0	.	0	0	0	0	1	0	1	0	1	0	0	1	1999	20	0	56.25	12	3	5	.	Colegi san Francesc	07001 Palma	38702	406492			0	0	0	6.75	3	0	13	0	0	0	50.00	11	4	5	0	60	C	D	3
153	1	0	0	.	0	0	0	0	1	0	1	0	1	0	0	2	1999	20	0	56.25	12	3	5	.	esta en fb que es de palma y fue a ese cole	07001 Palma	38702	406492			0	0	0	6.75	3	0	13	0	0	0	50.00	11	4	5	0	60	C	D	3
153	1	0	0	.	0	0	0	0	1	0	1	0	1	0	0	3	1999	20	0	56.25	12	3	5	.	Colegi san Francesc	07001 Palma	38702	406492			0	0	0	6.75	3	0	13	0	0	0	50.00	11	4	5	0	60	C	D	3
153	1	0	0	.	0	0	0	0	1	0	1	0	1	0	0	4	1999	20	0	56.25	12	3	5	.	Colegi san Francesc	07001 Palma	38702	406492			0	0	0	6.75	3	0	13	0	0	0	50.00	11	4	5	0	60	C	D	3
153	1	0	0	.	0	0	0	0	1	0	1	0	1	0	0	5	1999	20	0	56.25	12	3	5	.	Colegi san Francesc	07001 Palma	38702	406492			0	0	0	6.75	3	0	13	0	0	0	50.00	11	4	5	0	60	C	D	3
153	1	0	0	.	0	0	0	0	1	0	1	0	0	0	0	6	1999	20	0	56.25	12	3	5	.	Colegi san Francesc	07001 Palma	38702	406492			0	0	0	6.75	3	0	13	0	0	0	50.00	11	4	5	0	60	C	D	3
153	1	0	0	.	0	0	0	0	1	0	1	0	0	0	0	7	1999	20	0	56.25	12	3	5	.	Colegi san Francesc	07001 Palma	38702	406492			0	0	0	6.75	3	0	13	0	0	0	50.00	11	4	5	0	60	C	D	3
153	0	0	0	.	0	0	0	0	0	0	0	0	0	0	0	8	1999	20	0	56.25	12	3	5	.	Colegi san Francesc	07001 Palma	38702	406492			0	0	0	6.75	3	0	13	0	0	0	50.00	11	4	5	0	60	C	D	3
153	0	0	0	.	0	0	0	0	0	0	0	0	0	0	0	9	1999	20	0	56.25	12	3	5	.	Colegi san Francesc	07001 Palma	38702	406492			0	0	0	6.75	3	0	13	0	0	0	50.00	11	4	5	0	60	C	D	3
153	0	0	0	.	0	0	0	0	0	0	0	0	0	0	0	10	1999	20	0	56.25	12	3	5	.	Colegi san Francesc	07001 Palma	38702	406492			0	0	0	6.75	3	0	13	0	0	0	50.00	11	4	5	0	60	C	D	3
153	0	0	0	.	0	0	0	0	0	0	0	0	0	0	0	11	1999	20	0	56.25	12	3	5	.	Colegi san Francesc	07001 Palma	38702	406492			0	0	0	6.75	3	0	13	0	0	0	50.00	11	4	5	0	60	C	D	3
154	1	0	0	.	0	0	0	0	1	0	1	0	1	0	0	1	2000	19	1	48.75	11	5	4	5.25	Palma o Lluchmajor'??	07600 El Arenal	27058	36959		1	1	0	0	5.95	1	0	13	0	0	0	40.00	10	8	2	2	45	C	D	3
154	1	0	0	.	0	0	0	0	1	0	1	0	1	0	0	2	2000	19	1	48.75	11	5	4	5.25	CP es de llucmajor	07600 El Arenal	27058	36959		1	1	0	0	5.95	1	0	13	0	0	0	40.00	10	8	2	2	45	C	D	3
154	1	0	0	.	0	0	0	0	1	0	1	0	1	0	0	3	2000	19	1	48.75	11	5	4	5.25		07600 El Arenal	27058	36959		1	1	0	0	5.95	1	0	13	0	0	0	40.00	10	8	2	2	45	C	D	3
154	0	0	0	.	0	0	0	0	0	0	1	0	1	0	0	4	2000	19	1	48.75	11	5	4	5.25		07600 El Arenal	27058	36959		1	1	0	0	5.95	1	0	13	0	0	0	40.00	10	8	2	2	45	C	D	3
154	0	0	0	.	0	0	0	0	0	0	1	0	1	0	0	5	2000	19	1	48.75	11	5	4	5.25		07600 El Arenal	27058	36959		1	1	0	0	5.95	1	0	13	0	0	0	40.00	10	8	2	2	45	C	D	3
154	0	0	0	.	0	0	0	0	0	0	1	0	0	0	0	6	2000	19	1	48.75	11	5	4	5.25		07600 El Arenal	27058	36959		1	1	0	0	5.95	1	0	13	0	0	0	40.00	10	8	2	2	45	C	D	3
154	0	0	0	.	0	0	0	0	0	0	1	0	0	0	0	7	2000	19	1	48.75	11	5	4	5.25		07600 El Arenal	27058	36959		1	1	0	0	5.95	1	0	13	0	0	0	40.00	10	8	2	2	45	C	D	3
154	0	0	0	.	0	0	0	0	0	0	0	0	0	0	0	8	2000	19	1	48.75	11	5	4	5.25		07600 El Arenal	27058	36959		1	1	0	0	5.95	1	0	13	0	0	0	40.00	10	8	2	2	45	C	D	3
154	0	0	0	.	0	0	0	0	0	0	0	0	0	0	0	9	2000	19	1	48.75	11	5	4	5.25		07600 El Arenal	27058	36959		1	1	0	0	5.95	1	0	13	0	0	0	40.00	10	8	2	2	45	C	D	3
154	0	0	0	.	0	0	0	0	0	0	0	0	0	0	0	10	2000	19	1	48.75	11	5	4	5.25		07600 El Arenal	27058	36959		1	1	0	0	5.95	1	0	13	0	0	0	40.00	10	8	2	2	45	C	D	3
154	0	0	0	.	0	0	0	0	0	0	0	0	0	0	0	11	2000	19	1	48.75	11	5	4	5.25		07600 El Arenal	27058	36959		1	1	0	0	5.95	1	0	13	0	0	0	40.00	10	8	2	2	45	C	D	3
155	1	0	0	.	0	0	0	0	1	0	1	0	1	0	0	1	2000	19	0	71.25	15	3	2	5.7		07680 Porto Cristo	23172	41095		1	1	0	0	6.63	1	0	13	0	0	0	65.00	14	4	2	2	70	D	D	3
155	1	0	0	.	0	0	0	0	1	0	1	0	1	0	0	2	2000	19	0	71.25	15	3	2	5.7	Es Manacor	07680 Porto Cristo	23172	41095		1	1	0	0	6.63	1	0	13	0	0	0	65.00	14	4	2	2	70	D	D	3
155	1	0	0	.	0	0	0	0	1	0	1	0	1	0	0	3	2000	19	0	71.25	15	3	2	5.7		07680 Porto Cristo	23172	41095		1	1	0	0	6.63	1	0	13	0	0	0	65.00	14	4	2	2	70	D	D	3
155	1	0	0	.	0	0	0	0	1	0	1	0	1	0	0	4	2000	19	0	71.25	15	3	2	5.7		07680 Porto Cristo	23172	41095		1	1	0	0	6.63	1	0	13	0	0	0	65.00	14	4	2	2	70	D	D	3
155	1	0	0	.	0	0	0	0	1	0	1	0	1	0	0	5	2000	19	0	71.25	15	3	2	5.7		07680 Porto Cristo	23172	41095		1	1	0	0	6.63	1	0	13	0	0	0	65.00	14	4	2	2	70	D	D	3
155	0	0	0	.	0	0	0	0	0	0	1	0	0	0	0	6	2000	19	0	71.25	15	3	2	5.7		07680 Porto Cristo	23172	41095		1	1	0	0	6.63	1	0	13	0	0	0	65.00	14	4	2	2	70	D	D	3
155	0	0	0	.	0	0	0	0	0	0	1	0	0	0	0	7	2000	19	0	71.25	15	3	2	5.7		07680 Porto Cristo	23172	41095		1	1	0	0	6.63	1	0	13	0	0	0	65.00	14	4	2	2	70	D	D	3
155	0	0	0	.	0	0	0	0	0	0	0	0	0	0	0	8	2000	19	0	71.25	15	3	2	5.7		07680 Porto Cristo	23172	41095		1	1	0	0	6.63	1	0	13	0	0	0	65.00	14	4	2	2	70	D	D	3
155	0	0	0	.	0	0	0	0	0	0	0	0	0	0	0	9	2000	19	0	71.25	15	3	2	5.7		07680 Porto Cristo	23172	41095		1	1	0	0	6.63	1	0	13	0	0	0	65.00	14	4	2	2	70	D	D	3
155	0	0	0	.	0	0	0	0	0	0	0	0	0	0	0	10	2000	19	0	71.25	15	3	2	5.7		07680 Porto Cristo	23172	41095		1	1	0	0	6.63	1	0	13	0	0	0	65.00	14	4	2	2	70	D	D	3
155	0	0	0	.	0	0	0	0	0	0	0	0	0	0	0	11	2000	19	0	71.25	15	3	2	5.7		07680 Porto Cristo	23172	41095		1	1	0	0	6.63	1	0	13	0	0	0	65.00	14	4	2	2	70	D	D	3
156	0	0	0	.	0	0	0	0	0	0	1	0	1	0	0	1	1998	21	0	37.5	9	6	5	5.42		07300 Inca	22676	31255		1	1	0	1	5.37	3	0	13	0	0	0	30.00	8	8	4	1	60	C	D	3
156	0	0	0	.	0	0	0	0	0	0	0	0	1	0	0	2	1998	21	0	37.5	9	6	5	5.42		07300 Inca	22676	31255		1	1	0	1	5.37	3	0	13	0	0	0	30.00	8	8	4	1	60	C	D	3
156	0	0	0	.	0	0	0	0	0	0	0	0	1	0	0	3	1998	21	0	37.5	9	6	5	5.42		7300 Inca	22676	31255		1	1	0	1	5.37	3	0	13	0	0	0	30.00	8	8	4	1	60	C	D	3
156	0	0	0	.	0	0	0	0	0	0	0	0	1	0	0	4	1998	21	0	37.5	9	6	5	5.42		7300 Inca	22676	31255		1	1	0	1	5.37	3	0	13	0	0	0	30.00	8	8	4	1	60	C	D	3
156	0	0	0	.	0	0	0	0	0	0	0	0	1	0	0	5	1998	21	0	37.5	9	6	5	5.42		7300 Inca	22676	31255		1	1	0	1	5.37	3	0	13	0	0	0	30.00	8	8	4	1	60	C	D	3
156	0	0	0	.	0	0	0	0	0	0	0	0	1	0	0	6	1998	21	0	37.5	9	6	5	5.42		7300 Inca	22676	31255		1	1	0	1	5.37	3	0	13	0	0	0	30.00	8	8	4	1	60	C	D	3
156	0	0	0	.	0	0	0	0	0	0	0	0	1	0	0	7	1998	21	0	37.5	9	6	5	5.42		7300 Inca	22676	31255		1	1	0	1	5.37	3	0	13	0	0	0	30.00	8	8	4	1	60	C	D	3
156	0	0	0	.	0	0	0	0	0	0	0	0	1	0	0	8	1998	21	0	37.5	9	6	5	5.42		7300 Inca	22676	31255		1	1	0	1	5.37	3	0	13	0	0	0	30.00	8	8	4	1	60	C	D	3
156	0	0	0	.	0	0	0	0	0	0	0	0	1	0	0	9	1998	21	0	37.5	9	6	5	5.42		7300 Inca	22676	31255		1	1	0	1	5.37	3	0	13	0	0	0	30.00	8	8	4	1	60	C	D	3
156	0	0	0	.	0	0	0	0	0	0	0	0	1	0	0	10	1998	21	0	37.5	9	6	5	5.42		7300 Inca	22676	31255		1	1	0	1	5.37	3	0	13	0	0	0	30.00	8	8	4	1	60	C	D	3
156	0	0	0	.	0	0	0	0	0	0	0	0	0	0	0	11	1998	21	0	37.5	9	6	5	5.42		7300 Inca	22676	31255		1	1	0	1	5.37	3	0	13	0	0	0	30.00	8	8	4	1	60	C	D	3
157	1	0	0	.	0	0	0	0	1	0	1	0	1	0	0	1	1999	20	1	23.75	7	9	4	7.1	No aparece codigo en buscador	07121 Palma	28973	406492		0	0	0	0	8	1	0	13	0	0	0	36.25	9	7	4	1	67	C	D	3
157	1	0	0	.	0	0	0	0	1	0	1	0	1	0	0	2	1999	20	1	23.75	7	9	4	7.1	pongo media de Palma	07121 Palma	28973	406492		0	0	0	0	8	1	0	13	0	0	0	36.25	9	7	4	1	67	C	D	3
157	1	0	0	.	0	0	0	0	1	0	1	0	1	0	0	3	1999	20	1	23.75	7	9	4	7.1		07121 Palma	28973	406492		0	0	0	0	8	1	0	13	0	0	0	36.25	9	7	4	1	67	C	D	3
157	1	0	0	.	0	0	0	0	1	0	1	0	1	0	0	4	1999	20	1	23.75	7	9	4	7.1		07121 Palma	28973	406492		0	0	0	0	8	1	0	13	0	0	0	36.25	9	7	4	1	67	C	D	3
157	1	0	0	.	0	0	0	0	1	0	1	0	0	0	0	5	1999	20	1	23.75	7	9	4	7.1		07121 Palma	28973	406492		0	0	0	0	8	1	0	13	0	0	0	36.25	9	7	4	1	67	C	D	3
157	1	0	0	.	0	0	0	0	1	0	1	0	0	0	0	6	1999	20	1	23.75	7	9	4	7.1		07121 Palma	28973	406492		0	0	0	0	8	1	0	13	0	0	0	36.25	9	7	4	1	67	C	D	3
157	1	0	0	.	0	0	0	0	1	0	1	0	0	0	0	7	1999	20	1	23.75	7	9	4	7.1		07121 Palma	28973	406492		0	0	0	0	8	1	0	13	0	0	0	36.25	9	7	4	1	67	C	D	3
157	1	0	0	.	0	0	0	0	1	0	1	0	0	0	0	8	1999	20	1	23.75	7	9	4	7.1		07121 Palma	28973	406492		0	0	0	0	8	1	0	13	0	0	0	36.25	9	7	4	1	67	C	D	3
157	0	0	0	.	0	0	0	0	0	0	0	0	0	0	0	9	1999	20	1	23.75	7	9	4	7.1		07121 Palma	28973	406492		0	0	0	0	8	1	0	13	0	0	0	36.25	9	7	4	1	67	C	D	3
157	0	0	0	.	0	0	0	0	0	0	0	0	0	0	0	10	1999	20	1	23.75	7	9	4	7.1		07121 Palma	28973	406492		0	0	0	0	8	1	0	13	0	0	0	36.25	9	7	4	1	67	C	D	3
157	0	0	0	.	0	0	0	0	0	0	0	0	0	0	0	11	1999	20	1	23.75	7	9	4	7.1		07121 Palma	28973	406492		0	0	0	0	8	1	0	13	0	0	0	36.25	9	7	4	1	67	C	D	3
158	1	0	0	.	0	0	0	0	1	0	1	0	1	0	0	1	1999	20	1	25	8	12	0	.	renta del pais y habitantes d ela ciudad más poblada		35148.3	6320000	https://www.export.gov/article?id=Rio-de-Janeiro-State-Profile			0	1	5	1	0	13	0	0	0	37.50	10	10	0	2	100	D	D	3
158	1	0	0	.	0	0	0	0	1	0	1	0	1	0	0	2	1999	20	1	25	8	12	0	.	Brasil??		35148.3	6320000				0	1	5	1	0	13	0	0	0	37.50	10	10	0	2	100	D	D	3
158	1	0	0	.	0	0	0	0	1	0	1	0	1	0	0	3	1999	20	1	25	8	12	0	.	ciudad más poblada		35148.3	6320000				0	1	5	1	0	13	0	0	0	37.50	10	10	0	2	100	D	D	3
158	1	0	0	.	0	0	0	0	1	0	1	0	1	0	0	4	1999	20	1	25	8	12	0	.	Río de Janeiro		35148.3	6320000				0	1	5	1	0	13	0	0	0	37.50	10	10	0	2	100	D	D	3
158	1	0	0	.	0	0	0	0	1	0	1	0	1	0	0	5	1999	20	1	25	8	12	0	.			35148.3	6320000				0	1	5	1	0	13	0	0	0	37.50	10	10	0	2	100	D	D	3
158	1	0	0	.	0	0	0	0	1	0	1	0	1	0	0	6	1999	20	1	25	8	12	0	.			35148.3	6320000				0	1	5	1	0	13	0	0	0	37.50	10	10	0	2	100	D	D	3
158	1	0	0	.	0	0	0	0	1	0	1	0	1	0	0	7	1999	20	1	25	8	12	0	.			35148.3	6320000				0	1	5	1	0	13	0	0	0	37.50	10	10	0	2	100	D	D	3
158	1	0	0	.	0	0	0	0	1	0	1	0	1	0	0	8	1999	20	1	25	8	12	0	.			35148.3	6320000				0	1	5	1	0	13	0	0	0	37.50	10	10	0	2	100	D	D	3
158	1	0	0	.	0	0	0	0	1	0	1	0	1	0	0	9	1999	20	1	25	8	12	0	.			35148.3	6320000				0	1	5	1	0	13	0	0	0	37.50	10	10	0	2	100	D	D	3
158	1	0	0	.	0	0	0	0	1	0	1	0	1	0	0	10	1999	20	1	25	8	12	0	.			35148.3	6320000				0	1	5	1	0	13	0	0	0	37.50	10	10	0	2	100	D	D	3
158	0	0	0	.	0	0	0	0	0	0	0	0	0	0	0	11	1999	20	1	25	8	12	0	.			35148.3	6320000				0	1	5	1	0	13	0	0	0	37.50	10	10	0	2	100	D	D	3
159	1	0	0	.	0	0	0	0	1	0	1	0	1	0	0	1	2000	19	0	23.75	7	9	4	5.04		07010 Palma	25671	406492		1	1	0	0	5.53	1	0	13	0	0	0	27.50	8	10	2	0	70	D	D	3
159	1	0	0	.	0	0	0	0	1	0	1	0	1	0	0	2	2000	19	0	23.75	7	9	4	5.04		07010 Palma	25671	406492		1	1	0	0	5.53	1	0	13	0	0	0	27.50	8	10	2	0	70	D	D	3
159	1	0	0	.	0	0	0	0	1	0	1	0	0	0	0	3	2000	19	0	23.75	7	9	4	5.04		07010 Palma	25671	406492		1	1	0	0	5.53	1	0	13	0	0	0	27.50	8	10	2	0	70	D	D	3
159	1	0	0	.	0	0	0	0	1	0	0	0	0	0	0	4	2000	19	0	23.75	7	9	4	5.04		07010 Palma	25671	406492		1	1	0	0	5.53	1	0	13	0	0	0	27.50	8	10	2	0	70	D	D	3
159	1	0	0	.	0	0	0	0	1	0	0	0	0	0	0	5	2000	19	0	23.75	7	9	4	5.04		07010 Palma	25671	406492		1	1	0	0	5.53	1	0	13	0	0	0	27.50	8	10	2	0	70	D	D	3
159	0	0	0	.	0	0	0	0	0	0	0	0	0	0	0	6	2000	19	0	23.75	7	9	4	5.04		07010 Palma	25671	406492		1	1	0	0	5.53	1	0	13	0	0	0	27.50	8	10	2	0	70	D	D	3
159	0	0	0	.	0	0	0	0	0	0	0	0	0	0	0	7	2000	19	0	23.75	7	9	4	5.04		07010 Palma	25671	406492		1	1	0	0	5.53	1	0	13	0	0	0	27.50	8	10	2	0	70	D	D	3
159	0	0	0	.	0	0	0	0	0	0	0	0	0	0	0	8	2000	19	0	23.75	7	9	4	5.04		07010 Palma	25671	406492		1	1	0	0	5.53	1	0	13	0	0	0	27.50	8	10	2	0	70	D	D	3
159	0	0	0	.	0	0	0	0	0	0	0	0	0	0	0	9	2000	19	0	23.75	7	9	4	5.04		07010 Palma	25671	406492		1	1	0	0	5.53	1	0	13	0	0	0	27.50	8	10	2	0	70	D	D	3
159	0	0	0	.	0	0	0	0	0	0	0	0	0	0	0	10	2000	19	0	23.75	7	9	4	5.04		07010 Palma	25671	406492		1	1	0	0	5.53	1	0	13	0	0	0	27.50	8	10	2	0	70	D	D	3
159	0	0	0	.	0	0	0	0	0	0	0	0	0	0	0	11	2000	19	0	23.75	7	9	4	5.04		07010 Palma	25671	406492		1	1	0	0	5.53	1	0	13	0	0	0	27.50	8	10	2	0	70	D	D	3
160	1	0	0	.	1	1	1	0	1	0	1	0	1	0	0	1	1998	21	0					5.14		07600 El Arenal	27058	36959		1	1	0	0	5.7	5	0	13	0	0	0	1.25	3	11	6	2	50	C	D	3
160	1	0	0	.	1	1	1	0	1	0	1	0	1	0	0	2	1998	21	0					5.14		07600 El Arenal	27058	36959		1	1	0	0	5.7	5	0	13	0	0	0	1.25	3	11	6	2	50	C	D	3
160	1	0	0	.	1	1	1	0	1	0	1	0	1	0	0	3	1998	21	0					5.14		07600 El Arenal	27058	36959		1	1	0	0	5.7	5	0	13	0	0	0	1.25	3	11	6	2	50	C	D	3
160	1	0	0	.	1	1	1	0	1	0	1	0	1	0	0	4	1998	21	0					5.14		07600 El Arenal	27058	36959		1	1	0	0	5.7	5	0	13	0	0	0	1.25	3	11	6	2	50	C	D	3
160	1	0	0	.	1	1	1	0	1	0	1	0	1	0	0	5	1998	21	0					5.14		07600 El Arenal	27058	36959		1	1	0	0	5.7	5	0	13	0	0	0	1.25	3	11	6	2	50	C	D	3
160	1	0	0	.	1	1	1	0	1	0	1	0	1	0	0	6	1998	21	0					5.14		07600 El Arenal	27058	36959		1	1	0	0	5.7	5	0	13	0	0	0	1.25	3	11	6	2	50	C	D	3
160	1	0	0	.	1	1	1	0	1	0	1	0	1	0	0	7	1998	21	0					5.14		07600 El Arenal	27058	36959		1	1	0	0	5.7	5	0	13	0	0	0	1.25	3	11	6	2	50	C	D	3
160	1	0	0	.	1	1	1	0	1	0	1	0	1	0	0	8	1998	21	0					5.14		07600 El Arenal	27058	36959		1	1	0	0	5.7	5	0	13	0	0	0	1.25	3	11	6	2	50	C	D	3
160	1	0	0	.	1	1	1	0	1	0	1	0	1	0	0	9	1998	21	0					5.14		07600 El Arenal	27058	36959		1	1	0	0	5.7	5	0	13	0	0	0	1.25	3	11	6	2	50	C	D	3
160	1	0	0	.	1	1	1	0	1	0	1	0	1	0	0	10	1998	21	0					5.14		07600 El Arenal	27058	36959		1	1	0	0	5.7	5	0	13	0	0	0	1.25	3	11	6	2	50	C	D	3
160	1	0	0	.	1	1	1	0	1	0	0	0	1	0	0	11	1998	21	0					5.14		07600 El Arenal	27058	36959		1	1	0	0	5.7	5	0	13	0	0	0	1.25	3	11	6	2	50	C	D	3
161	1	0	0	.	0	1	1	0	1	1	1	0	0	1	1	1	2000	19	1	33.75	9	9	2	5.01		07703 Maó	26441	28942		1	1	0	0	5.68	1	0	13	0	0	0	41.25	10	7	3	2	58	D	D	3
161	1	0	0	.	0	1	1	0	1	1	1	0	0	1	1	2	2000	19	1	33.75	9	9	2	5.01		07703 Maó	26441	28942		1	1	0	0	5.68	1	0	13	0	0	0	41.25	10	7	3	2	58	D	D	3
161	1	0	0	.	0	1	1	0	1	1	0	0	0	1	1	3	2000	19	1	33.75	9	9	2	5.01		7703 Maó	26441	28942		1	1	0	0	5.68	1	0	13	0	0	0	41.25	10	7	3	2	58	D	D	3
161	1	0	0	.	0	1	1	0	1	1	1	0	0	1	1	4	2000	19	1	33.75	9	9	2	5.01		7703 Maó	26441	28942		1	1	0	0	5.68	1	0	13	0	0	0	41.25	10	7	3	2	58	D	D	3
161	0	0	0	.	0	1	1	0	0	1	0	0	0	1	1	5	2000	19	1	33.75	9	9	2	5.01		7703 Maó	26441	28942		1	1	0	0	5.68	1	0	13	0	0	0	41.25	10	7	3	2	58	D	D	3
161	0	0	0	.	0	1	1	0	0	1	0	0	0	1	1	6	2000	19	1	33.75	9	9	2	5.01		7703 Maó	26441	28942		1	1	0	0	5.68	1	0	13	0	0	0	41.25	10	7	3	2	58	D	D	3
161	1	0	0	.	0	1	1	0	1	1	0	0	0	1	1	7	2000	19	1	33.75	9	9	2	5.01		7703 Maó	26441	28942		1	1	0	0	5.68	1	0	13	0	0	0	41.25	10	7	3	2	58	D	D	3
161	0	0	0	.	0	1	1	0	0	1	1	0	0	1	1	8	2000	19	1	33.75	9	9	2	5.01		7703 Maó	26441	28942		1	1	0	0	5.68	1	0	13	0	0	0	41.25	10	7	3	2	58	D	D	3
161	1	0	0	.	0	1	1	0	1	1	0	0	0	1	1	9	2000	19	1	33.75	9	9	2	5.01		7703 Maó	26441	28942		1	1	0	0	5.68	1	0	13	0	0	0	41.25	10	7	3	2	58	D	D	3
161	0	0	0	.	0	1	1	0	0	1	0	0	0	1	1	10	2000	19	1	33.75	9	9	2	5.01		7703 Maó	26441	28942		1	1	0	0	5.68	1	0	13	0	0	0	41.25	10	7	3	2	58	D	D	3
161	0	0	0	.	0	1	1	0	0	1	1	0	0	1	1	11	2000	19	1	33.75	9	9	2	5.01		7703 Maó	26441	28942		1	1	0	0	5.68	1	0	13	0	0	0	41.25	10	7	3	2	58	D	D	3
162	1	0	0	.	0	0	0	0	1	0	1	0	1	0	0	1	1997	22	1	66.25	14	3	3	5.48		07003 Palma	27717	406492		1	1	0	0	5.47	1	0	13	0	0	0	68.75	15	5	0	2	60	E	D	3
162	1	0	0	.	0	0	0	0	1	0	1	0	1	0	0	2	1997	22	1	66.25	14	3	3	5.48		07003 Palma	27717	406492		1	1	0	0	5.47	1	0	13	0	0	0	68.75	15	5	0	2	60	E	D	3
162	1	0	0	.	0	0	0	0	1	0	1	0	1	0	0	3	1997	22	1	66.25	14	3	3	5.48		7003 Palma	27717	406492		1	1	0	0	5.47	1	0	13	0	0	0	68.75	15	5	0	2	60	E	D	3
162	1	0	0	.	0	0	0	0	1	0	1	0	1	0	0	4	1997	22	1	66.25	14	3	3	5.48		7003 Palma	27717	406492		1	1	0	0	5.47	1	0	13	0	0	0	68.75	15	5	0	2	60	E	D	3
162	1	0	0	.	0	0	0	0	1	0	1	0	1	0	0	5	1997	22	1	66.25	14	3	3	5.48		7003 Palma	27717	406492		1	1	0	0	5.47	1	0	13	0	0	0	68.75	15	5	0	2	60	E	D	3
162	1	0	0	.	0	0	0	0	1	0	1	0	1	0	0	6	1997	22	1	66.25	14	3	3	5.48		7003 Palma	27717	406492		1	1	0	0	5.47	1	0	13	0	0	0	68.75	15	5	0	2	60	E	D	3
162	1	0	0	.	0	0	0	0	1	0	1	0	1	0	0	7	1997	22	1	66.25	14	3	3	5.48		7003 Palma	27717	406492		1	1	0	0	5.47	1	0	13	0	0	0	68.75	15	5	0	2	60	E	D	3
162	1	0	0	.	0	0	0	0	1	0	1	0	1	0	0	8	1997	22	1	66.25	14	3	3	5.48		7003 Palma	27717	406492		1	1	0	0	5.47	1	0	13	0	0	0	68.75	15	5	0	2	60	E	D	3
162	1	0	0	.	0	0	0	0	1	0	1	0	1	0	0	9	1997	22	1	66.25	14	3	3	5.48		7003 Palma	27717	406492		1	1	0	0	5.47	1	0	13	0	0	0	68.75	15	5	0	2	60	E	D	3
162	1	0	0	.	0	0	0	0	1	0	1	0	1	0	0	10	1997	22	1	66.25	14	3	3	5.48		7003 Palma	27717	406492		1	1	0	0	5.47	1	0	13	0	0	0	68.75	15	5	0	2	60	E	D	3
162	0	0	0	.	0	0	0	0	0	0	0	0	0	0	0	11	1997	22	1	66.25	14	3	3	5.48		7003 Palma	27717	406492		1	1	0	0	5.47	1	0	13	0	0	0	68.75	15	5	0	2	60	E	D	3
163	1	0	0	.	0	0	0	0	1	0	1	0	1	0	0	1	1996	23	0	52.5	12	6	2	5.26		07620 Llucmajor	27058	35513		1	1	0	0	5.63	3	0	13	0	0	0	38.75	9	5	6	1	70	C	D	3
163	1	0	0	.	0	0	0	0	1	0	1	0	1	0	0	2	1996	23	0	52.5	12	6	2	5.26		07620 Llucmajor	27058	35513		1	1	0	0	5.63	3	0	13	0	0	0	38.75	9	5	6	1	70	C	D	3
163	1	0	0	.	0	0	0	0	1	0	1	0	1	0	0	3	1996	23	0	52.5	12	6	2	5.26		07620 Llucmajor	27058	35513		1	1	0	0	5.63	3	0	13	0	0	0	38.75	9	5	6	1	70	C	D	3
163	1	0	0	.	0	0	0	0	1	0	1	0	1	0	0	4	1996	23	0	52.5	12	6	2	5.26		07620 Llucmajor	27058	35513		1	1	0	0	5.63	3	0	13	0	0	0	38.75	9	5	6	1	70	C	D	3
163	0	0	0	.	0	0	0	0	0	0	0	0	1	0	0	5	1996	23	0	52.5	12	6	2	5.26		07620 Llucmajor	27058	35513		1	1	0	0	5.63	3	0	13	0	0	0	38.75	9	5	6	1	70	C	D	3
163	0	0	0	.	0	0	0	0	0	0	0	0	1	0	0	6	1996	23	0	52.5	12	6	2	5.26		07620 Llucmajor	27058	35513		1	1	0	0	5.63	3	0	13	0	0	0	38.75	9	5	6	1	70	C	D	3
163	0	0	0	.	0	0	0	0	0	0	0	0	1	0	0	7	1996	23	0	52.5	12	6	2	5.26		07620 Llucmajor	27058	35513		1	1	0	0	5.63	3	0	13	0	0	0	38.75	9	5	6	1	70	C	D	3
163	0	0	0	.	0	0	0	0	0	0	0	0	0	0	0	8	1996	23	0	52.5	12	6	2	5.26		07620 Llucmajor	27058	35513		1	1	0	0	5.63	3	0	13	0	0	0	38.75	9	5	6	1	70	C	D	3
163	0	0	0	.	0	0	0	0	0	0	0	0	0	0	0	9	1996	23	0	52.5	12	6	2	5.26		07620 Llucmajor	27058	35513		1	1	0	0	5.63	3	0	13	0	0	0	38.75	9	5	6	1	70	C	D	3
163	0	0	0	.	0	0	0	0	0	0	0	0	0	0	0	10	1996	23	0	52.5	12	6	2	5.26		07620 Llucmajor	27058	35513		1	1	0	0	5.63	3	0	13	0	0	0	38.75	9	5	6	1	70	C	D	3
163	0	0	0	.	0	0	0	0	0	0	0	0	0	0	0	11	1996	23	0	52.5	12	6	2	5.26		07620 Llucmajor	27058	35513		1	1	0	0	5.63	3	0	13	0	0	0	38.75	9	5	6	1	70	C	D	3
164	1	0	0	.	0	0	0	0	1	0	1	0	1	0	0	1	1985	34	1	43.75	10	5	5	.	Estudió Auxiliar administrativo	07008 Palma	18159	406492			1	0	0	6.3	1	0	13	0	0	0	56.25	12	3	5	2	55	C	D	3
164	1	0	0	.	0	0	0	0	1	0	1	0	1	0	0	2	1985	34	1	43.75	10	5	5	.	Sant Josep Obrer	07008 Palma	18159	406492			1	0	0	6.3	1	0	13	0	0	0	56.25	12	3	5	2	55	C	D	3
164	1	0	0	.	0	0	0	0	1	0	1	0	1	0	0	3	1985	34	1	43.75	10	5	5	.	linkedin	07008 Palma	18159	406492			1	0	0	6.3	1	0	13	0	0	0	56.25	12	3	5	2	55	C	D	3
164	1	0	0	.	0	0	0	0	1	0	1	0	1	0	0	4	1985	34	1	43.75	10	5	5	.		07008 Palma	18159	406492			1	0	0	6.3	1	0	13	0	0	0	56.25	12	3	5	2	55	C	D	3
164	1	0	0	.	0	0	0	0	1	0	0	0	1	0	0	5	1985	34	1	43.75	10	5	5	.		07008 Palma	18159	406492			1	0	0	6.3	1	0	13	0	0	0	56.25	12	3	5	2	55	C	D	3
164	0	0	0	.	0	0	0	0	0	0	0	0	1	0	0	6	1985	34	1	43.75	10	5	5	.		07008 Palma	18159	406492			1	0	0	6.3	1	0	13	0	0	0	56.25	12	3	5	2	55	C	D	3
164	0	0	0	.	0	0	0	0	0	0	0	0	1	0	0	7	1985	34	1	43.75	10	5	5	.		07008 Palma	18159	406492			1	0	0	6.3	1	0	13	0	0	0	56.25	12	3	5	2	55	C	D	3
164	0	0	0	.	0	0	0	0	0	0	0	0	1	0	0	8	1985	34	1	43.75	10	5	5	.		07008 Palma	18159	406492			1	0	0	6.3	1	0	13	0	0	0	56.25	12	3	5	2	55	C	D	3
164	0	0	0	.	0	0	0	0	0	0	0	0	1	0	0	9	1985	34	1	43.75	10	5	5	.		07008 Palma	18159	406492			1	0	0	6.3	1	0	13	0	0	0	56.25	12	3	5	2	55	C	D	3
164	0	0	0	.	0	0	0	0	0	0	0	0	1	0	0	10	1985	34	1	43.75	10	5	5	.		07008 Palma	18159	406492			1	0	0	6.3	1	0	13	0	0	0	56.25	12	3	5	2	55	C	D	3
164	0	0	0	.	0	0	0	0	0	0	0	0	0	0	0	11	1985	34	1	43.75	10	5	5	.		07008 Palma	18159	406492			1	0	0	6.3	1	0	13	0	0	0	56.25	12	3	5	2	55	C	D	3
165	1	0	0	.	0	0	0	0	1	0	1	0	1	0	0	1	1997	22	0					.	IES CTEIB	07009 Palma	18994	406492		1	1	0	0	6.11	3	0	13	0	0	0	35.00	9	8	3	1	60	C	D	3
165	1	0	0	.	0	0	0	0	1	0	1	0	1	0	0	2	1997	22	0					.		07009 Palma	18994	406492		1	1	0	0	6.11	3	0	13	0	0	0	35.00	9	8	3	1	60	C	D	3
165	1	0	0	.	0	0	0	0	1	0	1	0	1	0	0	3	1997	22	0					.		07009 Palma	18994	406492		1	1	0	0	6.11	3	0	13	0	0	0	35.00	9	8	3	1	60	C	D	3
165	1	0	0	.	0	0	0	0	1	0	1	0	1	0	0	4	1997	22	0					.		07009 Palma	18994	406492		1	1	0	0	6.11	3	0	13	0	0	0	35.00	9	8	3	1	60	C	D	3
165	0	0	0	.	0	0	0	0	0	0	1	0	0	0	0	5	1997	22	0					.		07009 Palma	18994	406492		1	1	0	0	6.11	3	0	13	0	0	0	35.00	9	8	3	1	60	C	D	3
165	0	0	0	.	0	0	0	0	0	0	0	0	0	0	0	6	1997	22	0					.		07009 Palma	18994	406492		1	1	0	0	6.11	3	0	13	0	0	0	35.00	9	8	3	1	60	C	D	3
165	0	0	0	.	0	0	0	0	0	0	0	0	0	0	0	7	1997	22	0					.		07009 Palma	18994	406492		1	1	0	0	6.11	3	0	13	0	0	0	35.00	9	8	3	1	60	C	D	3
165	0	0	0	.	0	0	0	0	0	0	0	0	0	0	0	8	1997	22	0					.		07009 Palma	18994	406492		1	1	0	0	6.11	3	0	13	0	0	0	35.00	9	8	3	1	60	C	D	3
165	0	0	0	.	0	0	0	0	0	0	0	0	0	0	0	9	1997	22	0					.		07009 Palma	18994	406492		1	1	0	0	6.11	3	0	13	0	0	0	35.00	9	8	3	1	60	C	D	3
165	0	0	0	.	0	0	0	0	0	0	0	0	0	0	0	10	1997	22	0					.		07009 Palma	18994	406492		1	1	0	0	6.11	3	0	13	0	0	0	35.00	9	8	3	1	60	C	D	3
165	0	0	0	.	0	0	0	0	0	0	0	0	0	0	0	11	1997	22	0					.		07009 Palma	18994	406492		1	1	0	0	6.11	3	0	13	0	0	0	35.00	9	8	3	1	60	C	D	3
166	1	0	0	.	0	1	1	0	1	1	1	0	1	1	1	1	2000	19	0	65	14	4	2	7.6		07300 Inca	22676	31255		1	1	0	1	8.53	1	0	13	0	0	0	56.25	13	7	0	1	80	C	D	3
166	0	0	0	.	0	1	1	0	0	1	1	0	1	1	1	2	2000	19	0	65	14	4	2	7.6		07300 Inca	22676	31255		1	1	0	1	8.53	1	0	13	0	0	0	56.25	13	7	0	1	80	C	D	3
166	0	0	0	.	0	1	1	0	0	1	0	0	1	1	1	3	2000	19	0	65	14	4	2	7.6		7300 Inca	22676	31255		1	1	0	1	8.53	1	0	13	0	0	0	56.25	13	7	0	1	80	C	D	3
166	0	0	0	.	0	1	1	0	0	1	0	0	1	1	1	4	2000	19	0	65	14	4	2	7.6		7300 Inca	22676	31255		1	1	0	1	8.53	1	0	13	0	0	0	56.25	13	7	0	1	80	C	D	3
166	0	0	0	.	0	1	1	0	0	1	0	0	1	1	1	5	2000	19	0	65	14	4	2	7.6		7300 Inca	22676	31255		1	1	0	1	8.53	1	0	13	0	0	0	56.25	13	7	0	1	80	C	D	3
166	0	0	0	.	0	1	1	0	0	1	1	0	1	1	1	6	2000	19	0	65	14	4	2	7.6		7300 Inca	22676	31255		1	1	0	1	8.53	1	0	13	0	0	0	56.25	13	7	0	1	80	C	D	3
166	0	0	0	.	0	1	1	0	0	1	0	0	1	1	1	7	2000	19	0	65	14	4	2	7.6		7300 Inca	22676	31255		1	1	0	1	8.53	1	0	13	0	0	0	56.25	13	7	0	1	80	C	D	3
166	0	0	0	.	0	1	1	0	0	1	0	0	0	1	1	8	2000	19	0	65	14	4	2	7.6		7300 Inca	22676	31255		1	1	0	1	8.53	1	0	13	0	0	0	56.25	13	7	0	1	80	C	D	3
166	0	0	0	.	0	1	1	0	0	1	1	0	0	1	1	9	2000	19	0	65	14	4	2	7.6		7300 Inca	22676	31255		1	1	0	1	8.53	1	0	13	0	0	0	56.25	13	7	0	1	80	C	D	3
166	0	0	0	.	0	1	1	0	0	1	0	0	0	1	1	10	2000	19	0	65	14	4	2	7.6		7300 Inca	22676	31255		1	1	0	1	8.53	1	0	13	0	0	0	56.25	13	7	0	1	80	C	D	3
166	0	0	0	.	0	1	1	0	0	1	0	0	0	1	1	11	2000	19	0	65	14	4	2	7.6		7300 Inca	22676	31255		1	1	0	1	8.53	1	0	13	0	0	0	56.25	13	7	0	1	80	C	D	3
167	1	0	0	.	0	0	0	0	1	0	1	0	1	0	0	1	1999	20	0	42.5	10	6	4	5.36		07004 Palma	22043	406492		0	0	0	0	5.84	1	0	13	0	0	0	46.25	10	3	7	1	60	D	D	3
167	1	0	0	.	0	0	0	0	1	0	1	0	1	0	0	2	1999	20	0	42.5	10	6	4	5.36		07004 Palma	22043	406492		0	0	0	0	5.84	1	0	13	0	0	0	46.25	10	3	7	1	60	D	D	3
167	1	0	0	.	0	0	0	0	1	0	1	0	1	0	0	3	1999	20	0	42.5	10	6	4	5.36		07004 Palma	22043	406492		0	0	0	0	5.84	1	0	13	0	0	0	46.25	10	3	7	1	60	D	D	3
167	1	0	0	.	0	0	0	0	1	0	1	0	1	0	0	4	1999	20	0	42.5	10	6	4	5.36		07004 Palma	22043	406492		0	0	0	0	5.84	1	0	13	0	0	0	46.25	10	3	7	1	60	D	D	3
167	1	0	0	.	0	0	0	0	1	0	0	0	0	0	0	5	1999	20	0	42.5	10	6	4	5.36		07004 Palma	22043	406492		0	0	0	0	5.84	1	0	13	0	0	0	46.25	10	3	7	1	60	D	D	3
167	1	0	0	.	0	0	0	0	1	0	0	0	0	0	0	6	1999	20	0	42.5	10	6	4	5.36		07004 Palma	22043	406492		0	0	0	0	5.84	1	0	13	0	0	0	46.25	10	3	7	1	60	D	D	3
167	1	0	0	.	0	0	0	0	1	0	0	0	0	0	0	7	1999	20	0	42.5	10	6	4	5.36		07004 Palma	22043	406492		0	0	0	0	5.84	1	0	13	0	0	0	46.25	10	3	7	1	60	D	D	3
167	1	0	0	.	0	0	0	0	1	0	0	0	0	0	0	8	1999	20	0	42.5	10	6	4	5.36		07004 Palma	22043	406492		0	0	0	0	5.84	1	0	13	0	0	0	46.25	10	3	7	1	60	D	D	3
167	0	0	0	.	0	0	0	0	0	0	0	0	0	0	0	9	1999	20	0	42.5	10	6	4	5.36		07004 Palma	22043	406492		0	0	0	0	5.84	1	0	13	0	0	0	46.25	10	3	7	1	60	D	D	3
167	0	0	0	.	0	0	0	0	0	0	0	0	0	0	0	10	1999	20	0	42.5	10	6	4	5.36		07004 Palma	22043	406492		0	0	0	0	5.84	1	0	13	0	0	0	46.25	10	3	7	1	60	D	D	3
167	0	0	0	.	0	0	0	0	0	0	0	0	0	0	0	11	1999	20	0	42.5	10	6	4	5.36		07004 Palma	22043	406492		0	0	0	0	5.84	1	0	13	0	0	0	46.25	10	3	7	1	60	D	D	3
168	1	0	0	.	0	0	0	0	1	0	1	0	1	0	0	1	1999	20	0	45	10	4	6	5.52		07500 Manacor	23172	41095		1	1	0	0	6	3	0	13	0	0	0	46.25	11	7	2	1	55	C	D	3
168	1	0	0	.	0	0	0	0	1	0	1	0	1	0	0	2	1999	20	0	45	10	4	6	5.52		07500 Manacor	23172	41095		1	1	0	0	6	3	0	13	0	0	0	46.25	11	7	2	1	55	C	D	3
168	1	0	0	.	0	0	0	0	1	0	1	0	1	0	0	3	1999	20	0	45	10	4	6	5.52		07500 Manacor	23172	41095		1	1	0	0	6	3	0	13	0	0	0	46.25	11	7	2	1	55	C	D	3
168	1	0	0	.	0	0	0	0	1	0	1	0	1	0	0	4	1999	20	0	45	10	4	6	5.52		07500 Manacor	23172	41095		1	1	0	0	6	3	0	13	0	0	0	46.25	11	7	2	1	55	C	D	3
168	0	0	0	.	0	0	0	0	0	0	0	0	0	0	0	5	1999	20	0	45	10	4	6	5.52		07500 Manacor	23172	41095		1	1	0	0	6	3	0	13	0	0	0	46.25	11	7	2	1	55	C	D	3
168	0	0	0	.	0	0	0	0	0	0	0	0	0	0	0	6	1999	20	0	45	10	4	6	5.52		07500 Manacor	23172	41095		1	1	0	0	6	3	0	13	0	0	0	46.25	11	7	2	1	55	C	D	3
168	0	0	0	.	0	0	0	0	0	0	0	0	0	0	0	7	1999	20	0	45	10	4	6	5.52		07500 Manacor	23172	41095		1	1	0	0	6	3	0	13	0	0	0	46.25	11	7	2	1	55	C	D	3
168	0	0	0	.	0	0	0	0	0	0	0	0	0	0	0	8	1999	20	0	45	10	4	6	5.52		07500 Manacor	23172	41095		1	1	0	0	6	3	0	13	0	0	0	46.25	11	7	2	1	55	C	D	3
168	0	0	0	.	0	0	0	0	0	0	0	0	0	0	0	9	1999	20	0	45	10	4	6	5.52		07500 Manacor	23172	41095		1	1	0	0	6	3	0	13	0	0	0	46.25	11	7	2	1	55	C	D	3
168	0	0	0	.	0	0	0	0	0	0	0	0	0	0	0	10	1999	20	0	45	10	4	6	5.52		07500 Manacor	23172	41095		1	1	0	0	6	3	0	13	0	0	0	46.25	11	7	2	1	55	C	D	3
168	0	0	0	.	0	0	0	0	0	0	0	0	0	0	0	11	1999	20	0	45	10	4	6	5.52		07500 Manacor	23172	41095		1	1	0	0	6	3	0	13	0	0	0	46.25	11	7	2	1	55	C	D	3
169	0	0	0	.	0	0	0	0	0	0	0	0	0	0	0	1	1999	20	1	58.75	13	5	2	5.62		07014 Palma	32239	406492		0	0	0	0	5.84	3	0	13	0	0	0	41.25	10	7	3	1	60	C	D	3
169	0	0	0	.	0	0	0	0	0	0	0	0	0	0	0	2	1999	20	1	58.75	13	5	2	5.62		07014 Palma	32239	406492		0	0	0	0	5.84	3	0	13	0	0	0	41.25	10	7	3	1	60	C	D	3
169	0	0	0	.	0	0	0	0	0	0	0	0	0	0	0	3	1999	20	1	58.75	13	5	2	5.62		07014 Palma	32239	406492		0	0	0	0	5.84	3	0	13	0	0	0	41.25	10	7	3	1	60	C	D	3
169	0	0	0	.	0	0	0	0	0	0	0	0	0	0	0	4	1999	20	1	58.75	13	5	2	5.62		07014 Palma	32239	406492		0	0	0	0	5.84	3	0	13	0	0	0	41.25	10	7	3	1	60	C	D	3
169	0	0	0	.	0	0	0	0	0	0	0	0	0	0	0	5	1999	20	1	58.75	13	5	2	5.62		07014 Palma	32239	406492		0	0	0	0	5.84	3	0	13	0	0	0	41.25	10	7	3	1	60	C	D	3
169	0	0	0	.	0	0	0	0	0	0	0	0	0	0	0	6	1999	20	1	58.75	13	5	2	5.62		07014 Palma	32239	406492		0	0	0	0	5.84	3	0	13	0	0	0	41.25	10	7	3	1	60	C	D	3
169	0	0	0	.	0	0	0	0	0	0	0	0	0	0	0	7	1999	20	1	58.75	13	5	2	5.62		07014 Palma	32239	406492		0	0	0	0	5.84	3	0	13	0	0	0	41.25	10	7	3	1	60	C	D	3
169	0	0	0	.	0	0	0	0	0	0	0	0	0	0	0	8	1999	20	1	58.75	13	5	2	5.62		07014 Palma	32239	406492		0	0	0	0	5.84	3	0	13	0	0	0	41.25	10	7	3	1	60	C	D	3
169	0	0	0	.	0	0	0	0	0	0	0	0	0	0	0	9	1999	20	1	58.75	13	5	2	5.62		07014 Palma	32239	406492		0	0	0	0	5.84	3	0	13	0	0	0	41.25	10	7	3	1	60	C	D	3
169	0	0	0	.	0	0	0	0	0	0	0	0	0	0	0	10	1999	20	1	58.75	13	5	2	5.62		07014 Palma	32239	406492		0	0	0	0	5.84	3	0	13	0	0	0	41.25	10	7	3	1	60	C	D	3
169	0	0	0	.	0	0	0	0	0	0	0	0	0	0	0	11	1999	20	1	58.75	13	5	2	5.62		07014 Palma	32239	406492		0	0	0	0	5.84	3	0	13	0	0	0	41.25	10	7	3	1	60	C	D	3
170	1	0	0	.	0	1	1	0	1	1	0	0	0	1	1	1	1999	20	0	47.5	11	6	3	5.55		07750 Ferreries	21774	4717		1	1	0	0	6.11	1	0	16	0	0	0	15.00	6	12	2	0	56	D	B	6
170	1	0	0	.	0	1	1	0	1	1	1	0	0	1	1	2	1999	20	0	47.5	11	6	3	5.55		07750 Ferreries	21774	4717		1	1	0	0	6.11	1	0	16	0	0	0	15.00	6	12	2	0	56	D	B	6
170	0	0	0	.	0	1	1	0	0	1	1	0	0	1	1	3	1999	20	0	47.5	11	6	3	5.55		7750 Ferreries	21774	4717		1	1	0	0	6.11	1	0	16	0	0	0	15.00	6	12	2	0	56	D	B	6
170	1	0	0	.	0	1	1	0	1	1	0	0	0	1	1	4	1999	20	0	47.5	11	6	3	5.55		7750 Ferreries	21774	4717		1	1	0	0	6.11	1	0	16	0	0	0	15.00	6	12	2	0	56	D	B	6
170	0	0	0	.	0	1	1	0	0	1	1	0	0	1	1	5	1999	20	0	47.5	11	6	3	5.55		7750 Ferreries	21774	4717		1	1	0	0	6.11	1	0	16	0	0	0	15.00	6	12	2	0	56	D	B	6
170	0	0	0	.	0	1	1	0	0	1	0	0	1	1	1	6	1999	20	0	47.5	11	6	3	5.55		7750 Ferreries	21774	4717		1	1	0	0	6.11	1	0	16	0	0	0	15.00	6	12	2	0	56	D	B	6
170	0	0	0	.	0	1	1	0	0	1	0	0	1	1	1	7	1999	20	0	47.5	11	6	3	5.55		7750 Ferreries	21774	4717		1	1	0	0	6.11	1	0	16	0	0	0	15.00	6	12	2	0	56	D	B	6
170	0	0	0	.	0	1	1	0	0	1	0	0	1	1	1	8	1999	20	0	47.5	11	6	3	5.55		7750 Ferreries	21774	4717		1	1	0	0	6.11	1	0	16	0	0	0	15.00	6	12	2	0	56	D	B	6
170	0	0	0	.	0	1	1	0	0	1	1	0	1	1	1	9	1999	20	0	47.5	11	6	3	5.55		7750 Ferreries	21774	4717		1	1	0	0	6.11	1	0	16	0	0	0	15.00	6	12	2	0	56	D	B	6
170	0	0	0	.	0	1	1	0	0	1	1	0	1	1	1	10	1999	20	0	47.5	11	6	3	5.55		7750 Ferreries	21774	4717		1	1	0	0	6.11	1	0	16	0	0	0	15.00	6	12	2	0	56	D	B	6
170	0	0	0	.	0	1	1	0	0	1	0	0	1	1	1	11	1999	20	0	47.5	11	6	3	5.55		7750 Ferreries	21774	4717		1	1	0	0	6.11	1	0	16	0	0	0	15.00	6	12	2	0	56	D	B	6
171	1	0	0	.	0	1	2	0	1	1	1	1	1	1	2	1	1980	39	0	21.25	7	11	2	.	IES JOSEP MARIA QUADRADO	07760 Ciutadella de Menorca	22622	28838			1	0	0	6.26	5	0	16	0	0	0	8.75	5	13	2	1	55	C	B	6
171	1	0	0	.	0	1	2	0	1	1	1	1	0	1	2	2	1980	39	0	21.25	7	11	2	.		07760 Ciutadella de Menorca	22622	28838			1	0	0	6.26	5	0	16	0	0	0	8.75	5	13	2	1	55	C	B	6
171	1	0	0	.	0	1	2	0	1	1	0	1	1	1	2	3	1980	39	0	21.25	7	11	2	.		7760 Ciutadella de Menorca	22622	28838			1	0	0	6.26	5	0	16	0	0	0	8.75	5	13	2	1	55	C	B	6
171	1	0	0	.	0	1	2	0	1	1	0	1	1	1	2	4	1980	39	0	21.25	7	11	2	.		7760 Ciutadella de Menorca	22622	28838			1	0	0	6.26	5	0	16	0	0	0	8.75	5	13	2	1	55	C	B	6
171	0	0	0	.	0	1	2	0	0	1	0	1	0	1	2	5	1980	39	0	21.25	7	11	2	.		7760 Ciutadella de Menorca	22622	28838			1	0	0	6.26	5	0	16	0	0	0	8.75	5	13	2	1	55	C	B	6
171	0	0	0	.	0	1	2	0	0	1	0	1	0	1	2	6	1980	39	0	21.25	7	11	2	.		7760 Ciutadella de Menorca	22622	28838			1	0	0	6.26	5	0	16	0	0	0	8.75	5	13	2	1	55	C	B	6
171	0	0	0	.	0	1	2	0	0	1	1	1	0	1	2	7	1980	39	0	21.25	7	11	2	.		7760 Ciutadella de Menorca	22622	28838			1	0	0	6.26	5	0	16	0	0	0	8.75	5	13	2	1	55	C	B	6
171	0	0	0	.	0	1	2	0	0	1	0	1	1	1	2	8	1980	39	0	21.25	7	11	2	.		7760 Ciutadella de Menorca	22622	28838			1	0	0	6.26	5	0	16	0	0	0	8.75	5	13	2	1	55	C	B	6
171	0	0	0	.	0	1	2	0	0	1	0	1	1	1	2	9	1980	39	0	21.25	7	11	2	.		7760 Ciutadella de Menorca	22622	28838			1	0	0	6.26	5	0	16	0	0	0	8.75	5	13	2	1	55	C	B	6
171	0	0	0	.	0	1	2	0	0	1	1	1	0	1	2	10	1980	39	0	21.25	7	11	2	.		7760 Ciutadella de Menorca	22622	28838			1	0	0	6.26	5	0	16	0	0	0	8.75	5	13	2	1	55	C	B	6
171	0	0	0	.	0	1	2	0	0	1	1	1	0	1	2	11	1980	39	0	21.25	7	11	2	.		7760 Ciutadella de Menorca	22622	28838			1	0	0	6.26	5	0	16	0	0	0	8.75	5	13	2	1	55	C	B	6
172	1	0	0	.	0	0	0	0	1	0	1	0	1	0	0	1	1997	22	1	42.5	10	6	4	.	Fue al IES Joan Ramis I Ramis	07703 Maó	26441	28942			1	0	0	7.2	1	0	16	0	0	0	43.75	10	5	5	2	60	B	B	6
172	1	0	0	.	0	0	0	0	1	0	1	0	1	0	0	2	1997	22	1	42.5	10	6	4	.		07703 Maó	26441	28942			1	0	0	7.2	1	0	16	0	0	0	43.75	10	5	5	2	60	B	B	6
172	1	0	0	.	0	0	0	0	1	0	1	0	1	0	0	3	1997	22	1	42.5	10	6	4	.		7703 Maó	26441	28942			1	0	0	7.2	1	0	16	0	0	0	43.75	10	5	5	2	60	B	B	6
172	0	0	0	.	0	0	0	0	0	0	1	0	1	0	0	4	1997	22	1	42.5	10	6	4	.		7703 Maó	26441	28942			1	0	0	7.2	1	0	16	0	0	0	43.75	10	5	5	2	60	B	B	6
172	0	0	0	.	0	0	0	0	0	0	1	0	0	0	0	5	1997	22	1	42.5	10	6	4	.		7703 Maó	26441	28942			1	0	0	7.2	1	0	16	0	0	0	43.75	10	5	5	2	60	B	B	6
172	0	0	0	.	0	0	0	0	0	0	0	0	0	0	0	6	1997	22	1	42.5	10	6	4	.		7703 Maó	26441	28942			1	0	0	7.2	1	0	16	0	0	0	43.75	10	5	5	2	60	B	B	6
172	0	0	0	.	0	0	0	0	0	0	0	0	0	0	0	7	1997	22	1	42.5	10	6	4	.		7703 Maó	26441	28942			1	0	0	7.2	1	0	16	0	0	0	43.75	10	5	5	2	60	B	B	6
172	0	0	0	.	0	0	0	0	0	0	0	0	0	0	0	8	1997	22	1	42.5	10	6	4	.		7703 Maó	26441	28942			1	0	0	7.2	1	0	16	0	0	0	43.75	10	5	5	2	60	B	B	6
172	0	0	0	.	0	0	0	0	0	0	0	0	0	0	0	9	1997	22	1	42.5	10	6	4	.		7703 Maó	26441	28942			1	0	0	7.2	1	0	16	0	0	0	43.75	10	5	5	2	60	B	B	6
172	0	0	0	.	0	0	0	0	0	0	0	0	0	0	0	10	1997	22	1	42.5	10	6	4	.		7703 Maó	26441	28942			1	0	0	7.2	1	0	16	0	0	0	43.75	10	5	5	2	60	B	B	6
172	0	0	0	.	0	0	0	0	0	0	0	0	0	0	0	11	1997	22	1	42.5	10	6	4	.		7703 Maó	26441	28942			1	0	0	7.2	1	0	16	0	0	0	43.75	10	5	5	2	60	B	B	6
173	1	0	0	.	0	0	0	0	1	0	1	0	1	0	0	1	1998	21	0	63.75	14	5	1	6.27		07730 Alayor	21964	9097		1	1	0	0	6.79	1	0	16	0	0	0	52.50	12	6	4	1	70	D	B	6
173	1	0	0	.	0	0	0	0	1	0	1	0	1	0	0	2	1998	21	0	63.75	14	5	1	6.27		07730 Alayor	21964	9097		1	1	0	0	6.79	1	0	16	0	0	0	52.50	12	6	4	1	70	D	B	6
173	1	0	0	.	0	0	0	0	1	0	1	0	1	0	0	3	1998	21	0	63.75	14	5	1	6.27		07730 Alayor	21964	9097		1	1	0	0	6.79	1	0	16	0	0	0	52.50	12	6	4	1	70	D	B	6
173	1	0	0	.	0	0	0	0	1	0	1	0	1	0	0	4	1998	21	0	63.75	14	5	1	6.27		07730 Alayor	21964	9097		1	1	0	0	6.79	1	0	16	0	0	0	52.50	12	6	4	1	70	D	B	6
173	1	0	0	.	0	0	0	0	1	0	0	0	1	0	0	5	1998	21	0	63.75	14	5	1	6.27		07730 Alayor	21964	9097		1	1	0	0	6.79	1	0	16	0	0	0	52.50	12	6	4	1	70	D	B	6
173	1	0	0	.	0	0	0	0	1	0	0	0	1	0	0	6	1998	21	0	63.75	14	5	1	6.27		07730 Alayor	21964	9097		1	1	0	0	6.79	1	0	16	0	0	0	52.50	12	6	4	1	70	D	B	6
173	0	0	0	.	0	0	0	0	0	0	0	0	1	0	0	7	1998	21	0	63.75	14	5	1	6.27		07730 Alayor	21964	9097		1	1	0	0	6.79	1	0	16	0	0	0	52.50	12	6	4	1	70	D	B	6
173	0	0	0	.	0	0	0	0	0	0	0	0	1	0	0	8	1998	21	0	63.75	14	5	1	6.27		07730 Alayor	21964	9097		1	1	0	0	6.79	1	0	16	0	0	0	52.50	12	6	4	1	70	D	B	6
173	0	0	0	.	0	0	0	0	0	0	0	0	1	0	0	9	1998	21	0	63.75	14	5	1	6.27		07730 Alayor	21964	9097		1	1	0	0	6.79	1	0	16	0	0	0	52.50	12	6	4	1	70	D	B	6
173	0	0	0	.	0	0	0	0	0	0	0	0	0	0	0	10	1998	21	0	63.75	14	5	1	6.27		07730 Alayor	21964	9097		1	1	0	0	6.79	1	0	16	0	0	0	52.50	12	6	4	1	70	D	B	6
173	0	0	0	.	0	0	0	0	0	0	0	0	0	0	0	11	1998	21	0	63.75	14	5	1	6.27		07730 Alayor	21964	9097		1	1	0	0	6.79	1	0	16	0	0	0	52.50	12	6	4	1	70	D	B	6
174	1	0	0	.	0	0	0	0	1	0	1	0	1	0	0	1	1998	21	1	78.75	16	1	3	.	fue a MonTCau Estudios Profesionales	07730 Alayor	21964	9097			0	0	0	7.9	1	0	16	0	0	0	61.24	13	3	4	1	75	D	B	6
174	1	0	0	.	0	0	0	0	1	0	1	0	1	0	0	2	1998	21	1	78.75	16	1	3	.	esta en bcn pero hace cursos online	07730 Alayor	21964	9097			0	0	0	7.9	1	0	16	0	0	0	61.24	13	3	4	1	75	D	B	6
174	1	0	0	.	0	0	0	0	1	0	1	0	1	0	0	3	1998	21	1	78.75	16	1	3	.	alumno de menorca.	07730 Alayor	21964	9097			0	0	0	7.9	1	0	16	0	0	0	61.24	13	3	4	1	75	D	B	6
174	1	0	0	.	0	0	0	0	1	0	1	0	1	0	0	4	1998	21	1	78.75	16	1	3	.	Le voy a poner CP de la uni	07730 Alayor	21964	9097			0	0	0	7.9	1	0	16	0	0	0	61.24	13	3	4	1	75	D	B	6
174	0	0	0	.	0	0	0	0	0	0	1	0	0	0	0	5	1998	21	1	78.75	16	1	3	.		07730 Alayor	21964	9097			0	0	0	7.9	1	0	16	0	0	0	61.24	13	3	4	1	75	D	B	6
174	0	0	0	.	0	0	0	0	0	0	0	0	0	0	0	6	1998	21	1	78.75	16	1	3	.		07730 Alayor	21964	9097			0	0	0	7.9	1	0	16	0	0	0	61.24	13	3	4	1	75	D	B	6
174	0	0	0	.	0	0	0	0	0	0	0	0	0	0	0	7	1998	21	1	78.75	16	1	3	.		07730 Alayor	21964	9097			0	0	0	7.9	1	0	16	0	0	0	61.24	13	3	4	1	75	D	B	6
174	0	0	0	.	0	0	0	0	0	0	0	0	0	0	0	8	1998	21	1	78.75	16	1	3	.		07730 Alayor	21964	9097			0	0	0	7.9	1	0	16	0	0	0	61.24	13	3	4	1	75	D	B	6
174	0	0	0	.	0	0	0	0	0	0	0	0	0	0	0	9	1998	21	1	78.75	16	1	3	.		07730 Alayor	21964	9097			0	0	0	7.9	1	0	16	0	0	0	61.24	13	3	4	1	75	D	B	6
174	0	0	0	.	0	0	0	0	0	0	0	0	0	0	0	10	1998	21	1	78.75	16	1	3	.		07730 Alayor	21964	9097			0	0	0	7.9	1	0	16	0	0	0	61.24	13	3	4	1	75	D	B	6
174	0	0	0	.	0	0	0	0	0	0	0	0	0	0	0	11	1998	21	1	78.75	16	1	3	.		07730 Alayor	21964	9097			0	0	0	7.9	1	0	16	0	0	0	61.24	13	3	4	1	75	D	B	6
175	1	0	0	.	0	0	1	0	1	0	1	1	0	0	1	1	2000	19	1	72.5	15	2	3	5.77		07703 Maó	26441	28942		1	1	0	0	6.95	1	0	16	0	0	0	75.00	16	4	0	0	85	D	B	6
175	1	0	0	.	0	0	1	0	1	0	1	1	1	0	1	2	2000	19	1	72.5	15	2	3	5.77		07703 Maó	26441	28942		1	1	0	0	6.95	1	0	16	0	0	0	75.00	16	4	0	0	85	D	B	6
175	1	0	0	.	0	0	1	0	1	0	1	1	1	0	1	3	2000	19	1	72.5	15	2	3	5.77		7703 Maó	26441	28942		1	1	0	0	6.95	1	0	16	0	0	0	75.00	16	4	0	0	85	D	B	6
175	0	0	0	.	0	0	1	0	0	0	0	1	0	0	1	4	2000	19	1	72.5	15	2	3	5.77		7703 Maó	26441	28942		1	1	0	0	6.95	1	0	16	0	0	0	75.00	16	4	0	0	85	D	B	6
175	0	0	0	.	0	0	1	0	0	0	0	1	1	0	1	5	2000	19	1	72.5	15	2	3	5.77		7703 Maó	26441	28942		1	1	0	0	6.95	1	0	16	0	0	0	75.00	16	4	0	0	85	D	B	6
175	1	0	0	.	0	0	1	0	1	0	1	1	0	0	1	6	2000	19	1	72.5	15	2	3	5.77		7703 Maó	26441	28942		1	1	0	0	6.95	1	0	16	0	0	0	75.00	16	4	0	0	85	D	B	6
175	0	0	0	.	0	0	1	0	0	0	1	1	0	0	1	7	2000	19	1	72.5	15	2	3	5.77		7703 Maó	26441	28942		1	1	0	0	6.95	1	0	16	0	0	0	75.00	16	4	0	0	85	D	B	6
175	0	0	0	.	0	0	1	0	0	0	0	1	1	0	1	8	2000	19	1	72.5	15	2	3	5.77		7703 Maó	26441	28942		1	1	0	0	6.95	1	0	16	0	0	0	75.00	16	4	0	0	85	D	B	6
175	0	0	0	.	0	0	1	0	0	0	0	1	0	0	1	9	2000	19	1	72.5	15	2	3	5.77		7703 Maó	26441	28942		1	1	0	0	6.95	1	0	16	0	0	0	75.00	16	4	0	0	85	D	B	6
175	0	0	0	.	0	0	1	0	0	0	0	1	1	0	1	10	2000	19	1	72.5	15	2	3	5.77		7703 Maó	26441	28942		1	1	0	0	6.95	1	0	16	0	0	0	75.00	16	4	0	0	85	D	B	6
175	0	0	0	.	0	0	1	0	0	0	0	1	1	0	1	11	2000	19	1	72.5	15	2	3	5.77		7703 Maó	26441	28942		1	1	0	0	6.95	1	0	16	0	0	0	75.00	16	4	0	0	85	D	B	6
176	1	0	0	.	0	0	0	0	1	0	0	0	1	0	0	1	2000	19	0	77.5	16	2	2	7.87		07003 Palma	27717	406492		1	1	0	0	8.11	1	1	34	0	1	1	87.50	18	2	0	1	65	B	B	1
176	1	0	0	.	0	0	0	0	1	0	1	0	1	0	0	2	2000	19	0	77.5	16	2	2	7.87		07003 Palma	27717	406492		1	1	0	0	8.11	1	1	34	0	1	1	87.50	18	2	0	1	65	B	B	1
176	1	0	0	.	0	0	0	0	1	0	1	0	1	0	0	3	2000	19	0	77.5	16	2	2	7.87		7003 Palma	27717	406492		1	1	0	0	8.11	1	1	34	0	1	1	87.50	18	2	0	1	65	B	B	1
176	0	0	0	.	0	0	0	0	0	0	1	0	1	0	0	4	2000	19	0	77.5	16	2	2	7.87		7003 Palma	27717	406492		1	1	0	0	8.11	1	1	34	0	1	1	87.50	18	2	0	1	65	B	B	1
176	0	0	0	.	0	0	0	0	0	0	1	0	1	0	0	5	2000	19	0	77.5	16	2	2	7.87		7003 Palma	27717	406492		1	1	0	0	8.11	1	1	34	0	1	1	87.50	18	2	0	1	65	B	B	1
176	0	0	0	.	0	0	0	0	0	0	1	0	0	0	0	6	2000	19	0	77.5	16	2	2	7.87		7003 Palma	27717	406492		1	1	0	0	8.11	1	1	34	0	1	1	87.50	18	2	0	1	65	B	B	1
176	0	0	0	.	0	0	0	0	0	0	0	0	0	0	0	7	2000	19	0	77.5	16	2	2	7.87		7003 Palma	27717	406492		1	1	0	0	8.11	1	1	34	0	1	1	87.50	18	2	0	1	65	B	B	1
176	0	0	0	.	0	0	0	0	0	0	0	0	0	0	0	8	2000	19	0	77.5	16	2	2	7.87		7003 Palma	27717	406492		1	1	0	0	8.11	1	1	34	0	1	1	87.50	18	2	0	1	65	B	B	1
176	0	0	0	.	0	0	0	0	0	0	0	0	0	0	0	9	2000	19	0	77.5	16	2	2	7.87		7003 Palma	27717	406492		1	1	0	0	8.11	1	1	34	0	1	1	87.50	18	2	0	1	65	B	B	1
176	0	0	0	.	0	0	0	0	0	0	0	0	0	0	0	10	2000	19	0	77.5	16	2	2	7.87		7003 Palma	27717	406492		1	1	0	0	8.11	1	1	34	0	1	1	87.50	18	2	0	1	65	B	B	1
176	0	0	0	.	0	0	0	0	0	0	0	0	0	0	0	11	2000	19	0	77.5	16	2	2	7.87		7003 Palma	27717	406492		1	1	0	0	8.11	1	1	34	0	1	1	87.50	18	2	0	1	65	B	B	1
177	1	0	0	.	0	0	0	0	1	0	1	0	1	0	0	1	2000	19	1	53.75	12	5	3	5.57		07005 Palma	20038	406492		1	1	0	0	5.95	1	1	34	0	1	1	42.50	10	6	4	1	55	B	B	1
177	1	0	0	.	0	0	0	0	1	0	1	0	1	0	0	2	2000	19	1	53.75	12	5	3	5.57		07005 Palma	20038	406492		1	1	0	0	5.95	1	1	34	0	1	1	42.50	10	6	4	1	55	B	B	1
177	1	0	0	.	0	0	0	0	1	0	1	0	1	0	0	3	2000	19	1	53.75	12	5	3	5.57		07005 Palma	20038	406492		1	1	0	0	5.95	1	1	34	0	1	1	42.50	10	6	4	1	55	B	B	1
177	1	0	0	.	0	0	0	0	1	0	1	0	1	0	0	4	2000	19	1	53.75	12	5	3	5.57		07005 Palma	20038	406492		1	1	0	0	5.95	1	1	34	0	1	1	42.50	10	6	4	1	55	B	B	1
177	1	0	0	.	0	0	0	0	1	0	1	0	0	0	0	5	2000	19	1	53.75	12	5	3	5.57		07005 Palma	20038	406492		1	1	0	0	5.95	1	1	34	0	1	1	42.50	10	6	4	1	55	B	B	1
177	0	0	0	.	0	0	0	0	0	0	1	0	0	0	0	6	2000	19	1	53.75	12	5	3	5.57		07005 Palma	20038	406492		1	1	0	0	5.95	1	1	34	0	1	1	42.50	10	6	4	1	55	B	B	1
177	0	0	0	.	0	0	0	0	0	0	1	0	0	0	0	7	2000	19	1	53.75	12	5	3	5.57		07005 Palma	20038	406492		1	1	0	0	5.95	1	1	34	0	1	1	42.50	10	6	4	1	55	B	B	1
177	0	0	0	.	0	0	0	0	0	0	1	0	0	0	0	8	2000	19	1	53.75	12	5	3	5.57		07005 Palma	20038	406492		1	1	0	0	5.95	1	1	34	0	1	1	42.50	10	6	4	1	55	B	B	1
177	0	0	0	.	0	0	0	0	0	0	1	0	0	0	0	9	2000	19	1	53.75	12	5	3	5.57		07005 Palma	20038	406492		1	1	0	0	5.95	1	1	34	0	1	1	42.50	10	6	4	1	55	B	B	1
177	0	0	0	.	0	0	0	0	0	0	0	0	0	0	0	10	2000	19	1	53.75	12	5	3	5.57		07005 Palma	20038	406492		1	1	0	0	5.95	1	1	34	0	1	1	42.50	10	6	4	1	55	B	B	1
177	0	0	0	.	0	0	0	0	0	0	0	0	0	0	0	11	2000	19	1	53.75	12	5	3	5.57		07005 Palma	20038	406492		1	1	0	0	5.95	1	1	34	0	1	1	42.50	10	6	4	1	55	B	B	1
178	1	0	0	.	0	0	0	0	1	0	1	0	1	0	0	1	2000	19	0	88.75	18	1	1	8.76		07014 Palma	32239	406492		0	0	0	0	9.47	1	1	34	0	1	1	70.00	15	4	1	1	78	D	B	1
178	1	0	0	.	0	0	0	0	1	0	1	0	1	0	0	2	2000	19	0	88.75	18	1	1	8.76		07014 Palma	32239	406492		0	0	0	0	9.47	1	1	34	0	1	1	70.00	15	4	1	1	78	D	B	1
178	1	0	0	.	0	0	0	0	1	0	1	0	1	0	0	3	2000	19	0	88.75	18	1	1	8.76		07014 Palma	32239	406492		0	0	0	0	9.47	1	1	34	0	1	1	70.00	15	4	1	1	78	D	B	1
178	1	0	0	.	0	0	0	0	1	0	1	0	1	0	0	4	2000	19	0	88.75	18	1	1	8.76		07014 Palma	32239	406492		0	0	0	0	9.47	1	1	34	0	1	1	70.00	15	4	1	1	78	D	B	1
178	1	0	0	.	0	0	0	0	1	0	1	0	1	0	0	5	2000	19	0	88.75	18	1	1	8.76		07014 Palma	32239	406492		0	0	0	0	9.47	1	1	34	0	1	1	70.00	15	4	1	1	78	D	B	1
178	1	0	0	.	0	0	0	0	1	0	1	0	1	0	0	6	2000	19	0	88.75	18	1	1	8.76		07014 Palma	32239	406492		0	0	0	0	9.47	1	1	34	0	1	1	70.00	15	4	1	1	78	D	B	1
178	0	0	0	.	0	0	0	0	0	0	0	0	0	0	0	7	2000	19	0	88.75	18	1	1	8.76		07014 Palma	32239	406492		0	0	0	0	9.47	1	1	34	0	1	1	70.00	15	4	1	1	78	D	B	1
178	0	0	0	.	0	0	0	0	0	0	0	0	0	0	0	8	2000	19	0	88.75	18	1	1	8.76		07014 Palma	32239	406492		0	0	0	0	9.47	1	1	34	0	1	1	70.00	15	4	1	1	78	D	B	1
178	0	0	0	.	0	0	0	0	0	0	0	0	0	0	0	9	2000	19	0	88.75	18	1	1	8.76		07014 Palma	32239	406492		0	0	0	0	9.47	1	1	34	0	1	1	70.00	15	4	1	1	78	D	B	1
178	0	0	0	.	0	0	0	0	0	0	0	0	0	0	0	10	2000	19	0	88.75	18	1	1	8.76		07014 Palma	32239	406492		0	0	0	0	9.47	1	1	34	0	1	1	70.00	15	4	1	1	78	D	B	1
178	0	0	0	.	0	0	0	0	0	0	0	0	0	0	0	11	2000	19	0	88.75	18	1	1	8.76		07014 Palma	32239	406492		0	0	0	0	9.47	1	1	34	0	1	1	70.00	15	4	1	1	78	D	B	1
179	1	0	0	.	1	2	2	0	1	0	1	0	1	0	0	1	2000	19	0	81.25	17	3	0	81.3		07010 Palma	25671	406492		1	1	0	0	8.21	1	1	34	0	1	1	70.00	15	4	1	2	70	.	B	1
179	1	0	0	.	1	2	2	0	1	0	1	0	1	0	0	2	2000	19	0	81.25	17	3	0	81.3		07010 Palma	25671	406492		1	1	0	0	8.21	1	1	34	0	1	1	70.00	15	4	1	2	70	.	B	1
179	1	0	0	.	1	2	2	0	1	0	1	0	1	0	0	3	2000	19	0	81.25	17	3	0	81.3		07010 Palma	25671	406492		1	1	0	0	8.21	1	1	34	0	1	1	70.00	15	4	1	2	70	.	B	1
179	1	0	0	.	1	2	2	0	1	0	1	0	1	0	0	4	2000	19	0	81.25	17	3	0	81.3		07010 Palma	25671	406492		1	1	0	0	8.21	1	1	34	0	1	1	70.00	15	4	1	2	70	.	B	1
179	1	0	0	.	1	2	2	0	1	0	1	0	1	0	0	5	2000	19	0	81.25	17	3	0	81.3		07010 Palma	25671	406492		1	1	0	0	8.21	1	1	34	0	1	1	70.00	15	4	1	2	70	.	B	1
179	1	0	0	.	1	2	2	0	1	0	1	0	1	0	0	6	2000	19	0	81.25	17	3	0	81.3		07010 Palma	25671	406492		1	1	0	0	8.21	1	1	34	0	1	1	70.00	15	4	1	2	70	.	B	1
179	1	0	0	.	1	2	2	0	1	0	1	0	1	0	0	7	2000	19	0	81.25	17	3	0	81.3		07010 Palma	25671	406492		1	1	0	0	8.21	1	1	34	0	1	1	70.00	15	4	1	2	70	.	B	1
179	1	0	0	.	1	2	2	0	1	0	1	0	1	0	0	8	2000	19	0	81.25	17	3	0	81.3		07010 Palma	25671	406492		1	1	0	0	8.21	1	1	34	0	1	1	70.00	15	4	1	2	70	.	B	1
179	1	0	0	.	1	2	2	0	1	0	1	0	1	0	0	9	2000	19	0	81.25	17	3	0	81.3		07010 Palma	25671	406492		1	1	0	0	8.21	1	1	34	0	1	1	70.00	15	4	1	2	70	.	B	1
179	1	0	0	.	1	2	2	0	1	0	1	0	1	0	0	10	2000	19	0	81.25	17	3	0	81.3		07010 Palma	25671	406492		1	1	0	0	8.21	1	1	34	0	1	1	70.00	15	4	1	2	70	.	B	1
179	1	0	0	.	1	2	2	0	1	0	1	0	1	0	0	11	2000	19	0	81.25	17	3	0	81.3		07010 Palma	25671	406492		1	1	0	0	8.21	1	1	34	0	1	1	70.00	15	4	1	2	70	.	B	1
180	1	0	0	.	0	0	0	0	1	0	1	0	1	0	0	1	1999	20	0	76.25	16	3	1	8.48		07510 Sineu	23545	3687		1	1	0	0	8.74	1	1	34	0	1	1	81.25	17	3	0	2	75	D	B	1
180	1	0	0	.	0	0	0	0	1	0	1	0	1	0	0	2	1999	20	0	76.25	16	3	1	8.48		07510 Sineu	23545	3687		1	1	0	0	8.74	1	1	34	0	1	1	81.25	17	3	0	2	75	D	B	1
180	1	0	0	.	0	0	0	0	1	0	1	0	1	0	0	3	1999	20	0	76.25	16	3	1	8.48		7510 Sineu	23545	3687		1	1	0	0	8.74	1	1	34	0	1	1	81.25	17	3	0	2	75	D	B	1
180	1	0	0	.	0	0	0	0	1	0	1	0	1	0	0	4	1999	20	0	76.25	16	3	1	8.48		7510 Sineu	23545	3687		1	1	0	0	8.74	1	1	34	0	1	1	81.25	17	3	0	2	75	D	B	1
180	1	0	0	.	0	0	0	0	1	0	1	0	1	0	0	5	1999	20	0	76.25	16	3	1	8.48		7510 Sineu	23545	3687		1	1	0	0	8.74	1	1	34	0	1	1	81.25	17	3	0	2	75	D	B	1
180	1	0	0	.	0	0	0	0	1	0	0	0	1	0	0	6	1999	20	0	76.25	16	3	1	8.48		7510 Sineu	23545	3687		1	1	0	0	8.74	1	1	34	0	1	1	81.25	17	3	0	2	75	D	B	1
180	1	0	0	.	0	0	0	0	1	0	0	0	1	0	0	7	1999	20	0	76.25	16	3	1	8.48		7510 Sineu	23545	3687		1	1	0	0	8.74	1	1	34	0	1	1	81.25	17	3	0	2	75	D	B	1
180	0	0	0	.	0	0	0	0	0	0	0	0	0	0	0	8	1999	20	0	76.25	16	3	1	8.48		7510 Sineu	23545	3687		1	1	0	0	8.74	1	1	34	0	1	1	81.25	17	3	0	2	75	D	B	1
180	0	0	0	.	0	0	0	0	0	0	0	0	0	0	0	9	1999	20	0	76.25	16	3	1	8.48		7510 Sineu	23545	3687		1	1	0	0	8.74	1	1	34	0	1	1	81.25	17	3	0	2	75	D	B	1
180	0	0	0	.	0	0	0	0	0	0	0	0	0	0	0	10	1999	20	0	76.25	16	3	1	8.48		7510 Sineu	23545	3687		1	1	0	0	8.74	1	1	34	0	1	1	81.25	17	3	0	2	75	D	B	1
180	0	0	0	.	0	0	0	0	0	0	0	0	0	0	0	11	1999	20	0	76.25	16	3	1	8.48		7510 Sineu	23545	3687		1	1	0	0	8.74	1	1	34	0	1	1	81.25	17	3	0	2	75	D	B	1
181	1	0	0	.	0	0	1	0	1	0	1	1	0	0	1	1	2000	19	0	75	16	4	0	8.83		07141 Marratxinet	29239	34385		1	1	0	0	9.11	1	1	34	0	1	1	76.25	16	3	1	2	80	C	B	1
181	1	0	0	.	0	0	1	0	1	0	1	1	0	0	1	2	2000	19	0	75	16	4	0	8.83		07141 Marratxinet	29239	34385		1	1	0	0	9.11	1	1	34	0	1	1	76.25	16	3	1	2	80	C	B	1
181	1	0	0	.	0	0	1	0	1	0	1	1	0	0	1	3	2000	19	0	75	16	4	0	8.83		7141 Marratxinet	29239	34385		1	1	0	0	9.11	1	1	34	0	1	1	76.25	16	3	1	2	80	C	B	1
181	1	0	0	.	0	0	1	0	1	0	1	1	0	0	1	4	2000	19	0	75	16	4	0	8.83		7141 Marratxinet	29239	34385		1	1	0	0	9.11	1	1	34	0	1	1	76.25	16	3	1	2	80	C	B	1
181	1	0	0	.	0	0	1	0	1	0	1	1	1	0	1	5	2000	19	0	75	16	4	0	8.83		7141 Marratxinet	29239	34385		1	1	0	0	9.11	1	1	34	0	1	1	76.25	16	3	1	2	80	C	B	1
181	1	0	0	.	0	0	1	0	1	0	1	1	1	0	1	6	2000	19	0	75	16	4	0	8.83		7141 Marratxinet	29239	34385		1	1	0	0	9.11	1	1	34	0	1	1	76.25	16	3	1	2	80	C	B	1
181	1	0	0	.	0	0	1	0	1	0	1	1	1	0	1	7	2000	19	0	75	16	4	0	8.83		7141 Marratxinet	29239	34385		1	1	0	0	9.11	1	1	34	0	1	1	76.25	16	3	1	2	80	C	B	1
181	0	0	0	.	0	0	1	0	0	0	0	1	1	0	1	8	2000	19	0	75	16	4	0	8.83		7141 Marratxinet	29239	34385		1	1	0	0	9.11	1	1	34	0	1	1	76.25	16	3	1	2	80	C	B	1
181	0	0	0	.	0	0	1	0	0	0	0	1	1	0	1	9	2000	19	0	75	16	4	0	8.83		7141 Marratxinet	29239	34385		1	1	0	0	9.11	1	1	34	0	1	1	76.25	16	3	1	2	80	C	B	1
181	0	0	0	.	0	0	1	0	0	0	0	1	1	0	1	10	2000	19	0	75	16	4	0	8.83		7141 Marratxinet	29239	34385		1	1	0	0	9.11	1	1	34	0	1	1	76.25	16	3	1	2	80	C	B	1
181	0	0	0	.	0	0	1	0	0	0	0	1	1	0	1	11	2000	19	0	75	16	4	0	8.83		7141 Marratxinet	29239	34385		1	1	0	0	9.11	1	1	34	0	1	1	76.25	16	3	1	2	80	C	B	1
182	1	0	0	.	1	2	2	1	1	1	1	1	1	2	2	1	2000	19	0	35	9	8	3	7.15		07460 Pollença	26125	16157		1	1	0	0	8.32	1	1	34	0	1	1	36.25	9	7	4	0	60	B	B	1
182	1	0	0	.	1	2	2	1	1	1	1	1	1	2	2	2	2000	19	0	35	9	8	3	7.15		07460 Pollença	26125	16157		1	1	0	0	8.32	1	1	34	0	1	1	36.25	9	7	4	0	60	B	B	1
182	1	0	0	.	1	2	2	1	1	1	1	1	1	2	2	3	2000	19	0	35	9	8	3	7.15		07460 Pollença	26125	16157		1	1	0	0	8.32	1	1	34	0	1	1	36.25	9	7	4	0	60	B	B	1
182	0	0	0	.	1	2	2	1	0	1	0	1	0	2	2	4	2000	19	0	35	9	8	3	7.15		07460 Pollença	26125	16157		1	1	0	0	8.32	1	1	34	0	1	1	36.25	9	7	4	0	60	B	B	1
182	1	0	0	.	1	2	2	1	1	1	1	1	1	2	2	5	2000	19	0	35	9	8	3	7.15		07460 Pollença	26125	16157		1	1	0	0	8.32	1	1	34	0	1	1	36.25	9	7	4	0	60	B	B	1
182	0	0	0	.	1	2	2	1	0	1	0	1	0	2	2	6	2000	19	0	35	9	8	3	7.15		07460 Pollença	26125	16157		1	1	0	0	8.32	1	1	34	0	1	1	36.25	9	7	4	0	60	B	B	1
182	1	0	0	.	1	2	2	1	1	1	0	1	1	2	2	7	2000	19	0	35	9	8	3	7.15		07460 Pollença	26125	16157		1	1	0	0	8.32	1	1	34	0	1	1	36.25	9	7	4	0	60	B	B	1
182	0	0	0	.	1	2	2	1	0	1	1	1	0	2	2	8	2000	19	0	35	9	8	3	7.15		07460 Pollença	26125	16157		1	1	0	0	8.32	1	1	34	0	1	1	36.25	9	7	4	0	60	B	B	1
[truncated: 6,218 more rows]
[truncated: 1 more columns]
