# Supplementary material for: The effect of domain and framing on elicited risk aversion
Source: PLoS One. 2022 Sep 26;17(9):e0267696. doi: 10.1371/journal.pone.0267696 (PMC9512169; doi:10.1371/journal.pone.0267696)
Supplement: S1 Data — (ZIP) [file pone.0267696.s001.zip › Data for submission plos/Table8-1&2.do]

clear all
 
*Use the database with all the covarietes and in the wide format

import excel "/Users/laraezquerraguerra/Dropbox/2019/Lara&Paz/Domain & Framing/Data/Results/FinalBasedatosML.xlsx", sheet("Hoja1") firstrow clear

*we are not going to use subjects in order 0

drop if order==0


 *destring variables 
destring Treatment10, replace ignore(" ")
destring Treatment21, replace ignore(" ")
destring Alevel, replace ignore(" ")
destring t01inc, replace ignore(" ")
destring t12inc, replace ignore(" ")
destring convocatoria, replace ignore(" ")
destring erasmus, replace ignore(" ")
destring english, replace ignore(" ")
destring order, replace ignore(" ")
destring estudios, replace ignore(" ")


***Analysis for Figure 1, 2 and Table 9***

tab givenanswer
gen numeric_givenanswer=.
replace numeric_givenanswer=0 if givenanswer=="A"
replace numeric_givenanswer=1 if givenanswer=="B"
replace numeric_givenanswer=2 if givenanswer=="C"
replace numeric_givenanswer=3 if givenanswer=="D"
replace numeric_givenanswer=4 if givenanswer=="E"

*Chi2 against the uniform 
gen uniform1 = .
replace uniform1= numeric_givenanswer if Treatment==2
csgof uniform1, expperc(20 20 20 20 20 )


gen uniformale = .
replace uniformale= numeric_givenanswer if Treatment==2&male==1
csgof uniformale, expperc(20 20 20 20 20 ) 

gen uniforfemale = .
replace uniforfemale= numeric_givenanswer if Treatment==2&male==0
csgof uniforfemale, expperc(20 20 20 20 20 ) 


gen A=.
replace A=1 if givenanswer=="A"
replace A=0 if givenanswer=="B"
replace A=0 if givenanswer=="C"
replace A=0 if givenanswer=="D"
replace A=0 if givenanswer=="E"
gen B=.
replace B=0 if givenanswer=="A"
replace B=1 if givenanswer=="B"
replace B=0 if givenanswer=="C"
replace B=0 if givenanswer=="D"
replace B=0 if givenanswer=="E"

gen C=.
replace C=0 if givenanswer=="A"
replace C=0 if givenanswer=="B"
replace C=1 if givenanswer=="C"
replace C=0 if givenanswer=="D"
replace C=0 if givenanswer=="E"
gen D=.
replace D=0 if givenanswer=="A"
replace D=0 if givenanswer=="B"
replace D=0 if givenanswer=="C"
replace D=1 if givenanswer=="D"
replace D=0 if givenanswer=="E"
gen E=.
replace E=0 if givenanswer=="A"
replace E=0 if givenanswer=="B"
replace E=0 if givenanswer=="C"
replace E=0 if givenanswer=="D"
replace E=1 if givenanswer=="E"

bitest A == 0.2  if (Treatment==2)
bitest B == 0.2  if (Treatment==2)

bitest C == 0.2  if (Treatment==2)

bitest D == 0.2  if (Treatment==2)

bitest E == 0.2  if (Treatment==2)


bitest A == 0.2  if (Treatment==2&male==1)
bitest B == 0.2  if (Treatment==2&male==1)

bitest C == 0.2  if (Treatment==2&male==1)

bitest D == 0.2  if (Treatment==2&male==1)

bitest E == 0.2  if (Treatment==2&male==1)


bitest A == 0.2  if (Treatment==2&male==0)
bitest B == 0.2  if (Treatment==2&male==0)

bitest C == 0.2  if (Treatment==2&male==0)

bitest D == 0.2  if (Treatment==2&male==0)

bitest E == 0.2  if (Treatment==2&male==0)


*Figure 1 and 2
histogram numeric_givenanswer, discrete percent
histogram numeric_givenanswer if male==1, discrete percent
histogram numeric_givenanswer if male==0, discrete percent


*Mann-Whitney test Table 9
ranksum numeric_givenanswer, by(male)

ranksum A, by(male)
ranksum B, by(male)
ranksum C, by(male)
ranksum D, by(male)
ranksum E, by(male)

tab numeric_givenanswer male

***Analysis for Table 7***
***generate covariates
replace convocatoria=1 if convocatoria==.
*observations in group 34
gen bestgroup=0
replace bestgroup=1 if group==34
*observations in group 10
gen worstgroup=0
replace worstgroup=1 if group==10
*estudies with economics or business (more numbers)
gen ecobus=0
replace ecobus=1 if estudios==2
replace ecobus=1 if estudios==3
replace ecobus=1 if estudios==4
*Size of the town where they live. We consider small towns with less than 100000 citizens
gen bigtown=0 
replace bigtown=1 if Population>100000

global covariates 	" male bestgroup worstgroup english bigtown convocatoria erasmus ecobus Inconsistent "

*generate treatment and order variables
  gen order21=.
replace order21=1 if order==2
replace order21=0 if order==1

replace Treatment21=.
replace Treatment21=1 if Treatment==2 
replace Treatment21=0 if Treatment==1

gen male_tr=Treatment21*male

*Maximum likelihood estimation code
gen prob0r=0
replace prob0r=0.8 if year==1
gen prob1r=0
replace prob1r=0.8 if year==2
gen prob2r=0
replace prob2r=0.8 if year==3

gen prob3r=0
replace prob3r=0.8 if year==4

gen prob4r=0
replace prob4r=0.8 if year==5
gen prob5r=0
replace prob5r=0.8 if year==6
gen prob6r=0
replace prob6r=0.8 if year==7
gen prob7r=0
replace prob7r=0.8 if year==8
gen prob8r=0
replace prob8r=0.8 if year==9
gen prob9r=0
replace prob9r=0.8 if year==10
gen prob10r=0
replace prob10r=0.8 if year==11
gen prob11r=0.2


gen mmin0=0
replace mmin0=0 if year==1
gen mmin1=0
replace mmin1=0.2 if year==2
gen mmin2=0
replace mmin2=0.4 if year==3

gen mmin3=0
replace mmin3=0.6 if year==4

gen mmin4=0
replace mmin4=0.8 if year==5
gen mmin5=0
replace mmin5=1 if year==6
gen mmin6=0
replace mmin6=1.2 if year==7
gen mmin7=0
replace mmin7=1.4 if year==8
gen mmin8=0
replace mmin8=1.6 if year==9
gen mmin9=0
replace mmin9=1.8 if year==10
gen mmin10=0
replace mmin10=2 if year==11


gen m0=0
gen m1=0.2
gen m2=0.4
gen m3=0.6
gen m4=0.8
gen m5=1
gen m6=1.2
gen m7=1.4
gen m8=1.6
gen m9=1.8
gen m10=2
gen m11=10

gen ll=.


 program define ML_eut1
* specify the arguments of this program
args lnf r mu
* declare the temporary variables to be used
tempvar choice prob0r prob1r prob2r prob3r prob4r prob5r prob6r prob7r prob8r prob9r prob10r prob11r  m0 m1 m2 m3 m4 m5 m6 m7 m8 m9 m10 m11 u0 u1 u2 u3 u4 u5 u6 u7 u8 u9 u10 u11 mmin0 mmin1 mmin2 mmin3 mmin4 mmin5 mmin6 mmin7 mmin8 mmin9 mmin10 urmin0 urmin1 urmin2 urmin3 urmin4 urmin5 urmin6 urmin7 urmin8 urmin9 urmin10 euR euL  uMIN uMAX euDiff
* please do not display all these steps on the screen, for every ML iteration!
quietly{
* initialize the data
generate int `choice' = $ML_y1

*generate  `choice' = $ML_y1

generate double `prob0r' = $ML_y2
generate double `prob1r' = $ML_y3
generate double `prob2r' = $ML_y4
generate double `prob3r' = $ML_y5
generate double `prob4r' = $ML_y6
generate double `prob5r' = $ML_y7
generate double `prob6r' = $ML_y8
generate double `prob7r' = $ML_y9
generate double `prob8r' = $ML_y10
generate double `prob9r' = $ML_y11
generate double `prob10r' = $ML_y12
generate double `prob11r' = $ML_y13


generate double `m0' = $ML_y14
generate double `m1' = $ML_y15
generate double `m2' = $ML_y16
generate double `m3' = $ML_y17
generate double `m4' = $ML_y18
generate double `m5' = $ML_y19
generate double `m6' = $ML_y20
generate double `m7' = $ML_y21
generate double `m8' = $ML_y22
generate double `m9' = $ML_y23
generate double `m10' = $ML_y24
generate double `m11' = $ML_y25

generate double `mmin0' = $ML_y26
generate double `mmin1' = $ML_y27
generate double `mmin2' = $ML_y28
generate double `mmin3' = $ML_y29
generate double `mmin4' = $ML_y30
generate double `mmin5' = $ML_y31
generate double `mmin6' = $ML_y32
generate double `mmin7' = $ML_y33
generate double `mmin8' = $ML_y34
generate double `mmin9' = $ML_y35
generate double `mmin10' = $ML_y36


*he metido omega como variable pero no acepta strtoreal ni st_global. Si quito omega de todas partes asumiento que es un initial endowment me para en el siguiente st_global de la linea 166
*generate double `omega' = $ML_y14
*replace omega = strtoreal(st_global("omega"))
*he intentado meter esta linea de distinats formas. La he dejado como en Harrison. Nunca la corre
*`r' = `r' * (`r'>= `1.0000001' | `r' <= `0.9999999') + `0.9999999' * (`r'> `0.9999999' & `r' < `1') + `1.0000001' * (`r' < `1.0000001' & `r' >= `1')
	
* Contextual utility es la manera qe tiene de resolver lo del error.
*	if (st_global("contextual") == "y") {
		// identify minimum and maximum prizes (lo usa para corregir el error)
*		mMIN = rowmin(m0,m1,m2,m3,m4,m5,m6,m7,m8,m9,m10) :* (prob0r, prob1r, prob2r, prob3r, prob4r, prob5r, prob6r, prob7r, prob8r, prob9r, prob10r  :> 0) 
*		mMAX = rowmax((m11)) :* (prob0r, prob1r, prob2r, prob3r, prob4r, prob5r, prob6r, prob7r, prob8r, prob9r, prob10r  :> 0) + rowmax((mA1,mB1))
		*Omega debe ser el endowment
*		urMIN_1 = (omega :+ mMIN):^(1 :- r) :/ (1 :- r) 
*		urMAX_1 = (omega :+ mMAX):^(1 :- r) :/ (1 :- r)
*		}
		// utility of all prizes  (he cambiado la forma que teniamos para acercarme a la suya)
generate double `u0' = ( `m0')^(1 - `r') / (1 - `r') 
generate double `urmin0' = ( `mmin0')^(1 - `r') / (1 - `r') 
generate double `u1' = (`m1')^(1 - `r') / (1 - `r') 

generate double `urmin1' = (`mmin1')^(1 - `r') / (1 - `r') 
generate double `u2' = (`m2')^(1 - `r') / (1 - `r') 
generate double `urmin2' = ( `mmin2')^(1 - `r') / (1 - `r') 

generate double `u3' = ( `m3')^(1 - `r') / (1 - `r') 
generate double `urmin3' = ( `mmin3')^(1 - `r') / (1 - `r') 

generate double `u4' = ( `m4')^(1 - `r') / (1 - `r') 
generate double `urmin4' = (`mmin4')^(1 - `r') / (1 - `r') 

generate double `u5' = (`m5')^(1 - `r') / (1 - `r') 
generate double `urmin5' = ( `mmin5')^(1 - `r') / (1 - `r') 

generate double `u6' = (`m6')^(1 - `r') / (1 - `r') 
generate double `urmin6' = ( `mmin6')^(1 - `r') / (1 - `r') 

generate double `u7' = (`m7')^(1 - `r')/ (1 - `r') 
generate double `urmin7' = (`mmin7')^(1 - `r') / (1 - `r') 

generate double `u8' = (`m8')^(1 - `r') / (1 - `r') 
generate double `urmin8' = (`mmin8')^(1 - `r') / (1 - `r') 

generate double `u9' = ( `m9')^(1 - `r') / (1 - `r') 
generate double `urmin9' = (`mmin9')^(1 - `r') / (1 - `r') 

generate double `u10' = (`m10')^(1 - `r') / (1 - `r') 
generate double `urmin10' = (`mmin10')^(1 - `r') / (1 - `r') 

generate double `u11' = (`m11')^(1 - `r') / (1 - `r')
 

*como aqui no tenemos weights y estos son las probabilidades sustituyo directamente
generate double `euR' = (`prob0r'*`u0')+(`prob1r'*`u1')+(`prob2r'*`u2')+(`prob3r'*`u3')+(`prob4r'*`u4')+(`prob5r'*`u5')+(`prob6r'*`u6')+(`prob7r'*`u7')+(`prob8r'*`u8')+(`prob9r'*`u9')+(`prob10r'*`u10')+(`prob11r'*`u11')
generate double `euL'=(2)^(1 - `r') / (1 - `r') 
generate  double `uMIN'= (`urmin0')+(`urmin1')+ (`urmin2')+(`urmin3')+ (`urmin4')+(`urmin5')+ (`urmin6')+(`urmin7')+(`urmin8')+ (`urmin9')+(`urmin10')
generate  double `uMAX'= (10)^(1 - `r') / (1 - `r') 
*if (st_global("contextual") == "y") {
		gen double `euDiff' = (`euR' - `euL') / (`mu' * abs(`uMAX' - `uMIN'))
*		}
*else {
*	 	`euDiff' = (`euR' - `euL') / `mu'
		
*	}
		
replace `lnf' = lnnormal( `euDiff') if `choice'==0
replace `lnf' = lnnormal(1-`euDiff') if `choice'==1

replace ll = `lnf'
}
end

ml model lf ML_eut1 (r:choice prob0r prob1r prob2r prob3r prob4r prob5r prob6r prob7r prob8r prob9r prob10r prob11r m0 m1 m2 m3 m4 m5 m6 m7 m8 m9 m10 m11 mmin0 mmin1 mmin2 mmin3 mmin4 mmin5 mmin6 mmin7 mmin8 mmin9 mmin10  = Treatment21 order21 ) (mu:), cluster(id) maximize 

ml display 

ml model lf ML_eut1 (r:choice prob0r prob1r prob2r prob3r prob4r prob5r prob6r prob7r prob8r prob9r prob10r prob11r m0 m1 m2 m3 m4 m5 m6 m7 m8 m9 m10 m11 mmin0 mmin1 mmin2 mmin3 mmin4 mmin5 mmin6 mmin7 mmin8 mmin9 mmin10  = Treatment21 order21 male_tr $covariates ) (mu:), cluster(id) maximize 

ml display 
