# Supplementary material for: The effect of domain and framing on elicited risk aversion
Source: PLoS One. 2022 Sep 26;17(9):e0267696. doi: 10.1371/journal.pone.0267696 (PMC9512169; doi:10.1371/journal.pone.0267696)
Supplement: S1 Data — (ZIP) [file pone.0267696.s001.zip › Data for submission plos/Table6.do]

*The following code can be use to replicate the statistical analysis presented in 4.1.	Descriptive statistics and non-parametric tests

*first we use the data in long format

use "/Users/laraezquerraguerra/Dropbox/2019/Lara&Paz/Domain & Framing/Data/Results/Data for submission/Table6.dta"

***Table 6

*number of safe choices
*mean
sum safe0 if safe0<11&t0inc==0
sum safe1 if safe1<11&t1inc==0
sum safe2 if safe2<11&t2inc==0

*male

sum safe0 if safe0<11&t0inc==0 & male==1
sum safe1 if safe1<11&t1inc==0 & male==1
sum safe2 if safe2<11&t2inc==0 & male==1

*female

sum safe0 if safe0<11&t0inc==0 & male==0
sum safe1 if safe1<11&t1inc==0 & male==0
sum safe2 if safe2<11&t2inc==0 & male==0

*number inconsistent

gen Inconsistent0=0
replace Inconsistent0=1 if t0inc>0
replace Inconsistent0=1 if safe0==11

tab Inconsistent0
tab Inconsistent0 if male==1
tab Inconsistent0 if male==0


gen Inconsistent1=0
replace Inconsistent1=1 if t1inc>0
replace Inconsistent1=1 if safe1==11

tab Inconsistent1
tab Inconsistent1 if male==1
tab Inconsistent1 if male==0


gen Inconsistent2=0
replace Inconsistent2=1 if t2inc>0
replace Inconsistent2=1 if safe2==11

tab Inconsistent2
tab Inconsistent2 if male==1
tab Inconsistent2 if male==0

*strongly inconsistent

tab t0inc
tab t0inc if male==1
tab t0inc if male==0

tab t1inc
tab t1inc if male==1
tab t1inc if male==0

tab t2inc
tab t2inc if male==1
tab t2inc if male==0


*always safe

tab safe0 
tab safe0 male

tab safe1 
tab safe1 male

tab safe2 
tab safe2 male

*** Rest of the section (tests of comparisson)


  reshape long safe, i(number) j(year)

ranksum safe if year!=0&t2inc==0&t1inc==0&safe<11, by(year)
ranksum safe if year!=2&t0inc==0&t1inc==0&safe<11, by(year)

ranksum safe if year==0&t0inc==0&safe<11, by(male)
ranksum safe if year==1&t1inc==0&safe<11, by(male)
ranksum safe if year==2&t2inc==0&safe<11, by(male)


ranksum safe if year!=2&t0inc==0&t1inc==0&safe<11&male==1, by(year)
ranksum safe if year!=0&t2inc==0&t1inc==0&safe<11&male==1, by(year)
